# Supplementary material for: Complex host genetics influence the microbiome in inflammatory bowel disease
Source: Genome Med. 2014 Dec 2;6(12):107. doi: 10.1186/s13073-014-0107-1 (PMC4292994; doi:10.1186/s13073-014-0107-1)
Supplement: Additional file 2: Table S1. — The prevalence of 163 known IBD-associated SNPs in the three independent cohorts included in this study. [file 13073_2014_107_MOESM2_ESM.xlsx]

## Sheet: Supp_Table_01-snp.prevalence.xl
rsID	minor_allele_frequency_MGH	minor_allele_frequency_MSH	minor_allele_frequency_NETH
rs10051722	0.301205	0.298	0.275449
rs10061469	0.286585	0.273092	0.318182
rs10065637	0.180723	0.224	0.206587
rs1042058	0.457831	0.386	0.418675
rs10486483	0.769939	0.767068	0.802395
rs104895431	0.00301205	0.004	0.011976
rs104895467	0	0.006	0
rs10495903	0.85241	0.859438	0.793939
rs10758669	0.61747	0.636	0.637725
rs10761659	0.442771	0.438	0.42515
rs10781499	0.578313	0.586	0.51497
rs10865331	0.527108	0.622	0.682635
rs11010067	0.644578	0.6	0.565868
rs11054935	0.759036	0.722	0.676647
rs11083840	0.527108	0.54	0.61976
rs11150589	0.509091	0.554217	0.526946
rs11168249	0.472892	0.49	0.547904
rs11209026	0.0331325	0.032	0.030303
rs11229555	0.174699	0.272	0.215569
rs11230563	0.304217	0.354	0.350299
rs11564258	0.966867	0.966	0.964072
rs11739663	0.237952	0.192	0.239521
rs11741861	0.909639	0.876	0.904192
rs11742570	0.391566	0.388	0.314371
rs1182188	0.310241	0.278	0.287425
rs11879191	0.171687	0.204	0.146707
rs12103	0.778788	0.73494	0.835329
rs12199775	0.0391566	0.044	0.0389222
rs1250546	0.38253	0.356	0.42515
rs12568930	0.198795	0.176	0.146707
rs1260326	0.533133	0.584337	0.598802
rs12663356	0.439759	0.488	0.461078
rs12722515	0.13253	0.16	0.141566
rs12778642	0.593373	0.556	0.508982
rs1292053	0.539157	0.538	0.479042
rs12942547	0.376506	0.432	0.42515
rs12946510	0.518072	0.546	0.491018
rs12994997	0.394578	0.458	0.428144
rs13126505	0.927711	0.914	0.94012
rs13204742	0.843373	0.87	0.886228
rs13277237	0.475904	0.55	0.538922
rs13407913	0.481928	0.534	0.57485
rs1363907	0.571429	0.606	0.538922
rs1440088	0.233333	0.230924	0.176647
rs1456896	0.283133	0.296	0.257485
rs1517352	0.415663	0.434	0.413174
rs1569328	0.120482	0.122	0.179641
rs1654644	0.665663	0.61	0.640719
rs16967103	0.810241	0.768	0.763473
rs17085007	0.76506	0.824	0.829341
rs17119	0.21988	0.23	0.164671
rs17229285	0.527108	0.48	0.5
rs1728785	0.231928	0.18	0.230539
rs17293632	0.75	0.784	0.739521
rs1734907	NA	0.844	NA
rs17391694	0.0903614	0.11	0.101796
rs174537	0.683735	0.702	0.643713
rs17694108	0.688272	0.71	0.775449
rs17695092	NA	0.263052	NA
rs17780256	0.201807	0.168	0.200599
rs1801274	0.477273	0.436	0.47006
rs1819333	0.472892	0.456	0.407186
rs1847472	0.283133	0.312	0.377246
rs1893217	0.789157	0.84	0.811377
rs194749	0.78012	0.734	0.793413
rs2024092	0.792169	0.776	0.781437
rs2066844	0.0783133	0.03	0.0419162
rs2066845	0.0783133	0.026	0.0479042
rs2111485	0.581325	0.532	0.571856
rs212388	0.518072	0.578	0.592814
rs2155219	0.451807	0.411647	0.436747
rs2188962	0.575301	0.594	0.55988
rs2226628	0.713855	0.734	0.718563
rs2227551	0.228916	0.268	0.245509
rs2266959	0.801205	0.764	0.778443
rs2284553	0.349398	0.388	0.41018
rs2361755	0.0304878	0.05	0.0838323
rs2382817	0.620482	0.572	0.613772
rs2413583	0.126506	0.162	0.158683
rs2457996	0.129518	0.104	0.125749
rs2488389	0.771084	0.778	0.722892
rs2503322	0.460843	0.47	0.437126
rs254560	0.581818	0.59	0.595808
rs259964	0.518072	0.56	0.553892
rs2641348	0.111446	0.116466	0.113772
rs2651244	0.379518	0.37	0.434132
rs26528	0.512048	0.546	0.523952
rs2790216	0.243976	0.188	0.179641
rs2816958	0.0993976	0.104	0.122754
rs2823286	0.245455	0.278	0.254491
rs2836878	0.228916	0.228	0.260479
rs28374715	0.259036	0.234	0.227545
rs2930047	0.551515	0.550201	0.631737
rs2945412	0.361446	0.452	0.401198
rs3024505	0.813253	0.814	0.811377
rs3091315	0.25	0.276	0.278443
rs3197999	0.675758	0.66	0.724551
rs3742130	0.216867	0.212	0.272455
rs3749171	0.786145	0.794	0.841317
rs3764147	0.716867	0.728	0.736527
rs3766606	0.141566	0.13	0.182635
rs3774937	0.319277	0.346	0.293413
rs3851228	0.879518	0.104	0.0813253
rs38911	0.454819	0.414	0.497006
rs4243971	0.436747	0.506	0.38024
rs4246905	0.277108	0.252	0.212575
rs4256159	0.88253	0.846	0.823353
rs4380874	0.578125	0.544	NA
rs4409764	0.451807	0.476	0.48503
rs4656958	0.346386	0.31	0.341317
rs4722672	0.843373	0.812	0.814371
rs4728142	0.536145	0.596	0.550898
rs4743820	0.28012	0.28	0.299401
rs477515	0.283537	0.21	0.305389
rs4802307	0.286145	0.306	0.260479
rs483905	0.707831	0.674	0.682635
rs4845604	0.0933735	0.114	0.149701
rs4976646	0.39759	0.39	0.350299
rs516246	0.503012	0.52	0.496988
rs529866	0.189759	0.168	0.212575
rs559928	0.14759	0.132	0.209581
rs561722	0.28012	0.32	0.344311
rs566416	0.189759	0.222	0.218563
rs568617	0.768072	0.789157	0.808383
rs5743277	0.0030303	0.008	0.00598802
rs5743289	0.809091	0.838	0.790419
rs5743293	0.0180723	0.032	0.0628743
rs5763767	0.53012	0.542	0.535928
rs6017342	0.451807	0.398	0.476048
rs6062504	0.275758	0.282	NA
rs6074022	0.76506	0.736948	0.742515
rs6087990	0.551205	0.616	0.586826
rs6088765	0.51506	0.534	0.476048
rs6426833	0.421687	0.391566	0.42515
rs6651252	0.11747	0.136	0.11976
rs6667605	0.424699	0.5	0.494012
rs6679677	0.0813253	0.072	0.0778443
rs670523	0.59697	0.634538	0.664671
rs6708413	0.783133	0.75	0.715569
rs6716753	0.751515	0.758	0.778443
rs6740462	0.212121	0.232932	0.200599
rs6863411	0.323171	0.325301	0.372727
rs6871626	0.641566	0.68	0.658683
rs6920220	0.798193	0.77	0.760479
rs7015630	0.248466	0.260081	0.222222
rs7097656	0.14759	0.162	0.173653
rs7134599	0.61747	0.614	0.562874
rs7240004	0.376506	0.398	0.404192
rs727088	0.503012	0.498	0.536145
rs7282490	0.57622	0.580321	0.532934
rs7404095	0.358434	0.416	0.344311
rs7438704	0.322289	0.352	0.356287
rs7495132	0.0993976	0.112	0.125749
rs7517810	0.722892	0.738	0.754491
rs7554511	0.213855	0.238	0.278443
rs7608910	0.00301205	0.552	0.587349
rs7657746	NA	0.237805	NA
rs7746082	0.64759	0.726	0.706587
rs8005161	0.909639	0.89	0.871257
rs864745	0.524096	0.528112	0.41018
rs907611	NA	0.684	0.667665
rs913678	0.358434	0.338	0.317365
rs921720	0.418675	0.344	0.419162
rs925255	0.427711	0.408	0.475758
rs9264942	0.560241	0.596	0.703593
rs9297145	0.701807	0.746	0.730539
rs9358372	0.620482	0.614	0.622754
rs941823	0.198795	0.186	0.227545
rs9847710	0.578313	0.578	0.502994
