# Supplementary material for: Complex host genetics influence the microbiome in inflammatory bowel disease
Source: Genome Med. 2014 Dec 2;6(12):107. doi: 10.1186/s13073-014-0107-1 (PMC4292994; doi:10.1186/s13073-014-0107-1)
Supplement: Additional file 3: Table S2. — Groups of taxa that were binned together prior to statistical testing due to high inter-group correlation. [file 13073_2014_107_MOESM3_ESM.xlsx]

## Sheet: Supp_Table_10_collapse.taxa.tab
k__Bacteria;p__Actinobacteria
k__Bacteria;p__Actinobacteria;c__Actinobacteria
k__Bacteria;p__Bacteroidetes
k__Bacteria;p__Bacteroidetes;c__Bacteroidia
k__Bacteria;p__Bacteroidetes;c__Bacteroidia;o__Bacteroidales
k__Bacteria;p__Fusobacteria
k__Bacteria;p__Fusobacteria;c__Fusobacteria
k__Bacteria;p__Fusobacteria;c__Fusobacteria;o__Fusobacteriales
k__Bacteria;p__Fusobacteria;c__Fusobacteria;o__Fusobacteriales;f__Fusobacteriaceae
k__Bacteria;p__Proteobacteria
k__Bacteria;p__Proteobacteria;c__Gammaproteobacteria
k__Bacteria;p__Verrucomicrobia
k__Bacteria;p__Verrucomicrobia;c__Verrucomicrobiae
k__Bacteria;p__Verrucomicrobia;c__Verrucomicrobiae;o__Verrucomicrobiales
k__Bacteria;p__Verrucomicrobia;c__Verrucomicrobiae;o__Verrucomicrobiales;f__Verrucomicrobiaceae
k__Bacteria;p__Verrucomicrobia;c__Verrucomicrobiae;o__Verrucomicrobiales;f__Verrucomicrobiaceae;g__Akkermansia
k__Bacteria;p__Firmicutes;c__Bacilli
k__Bacteria;p__Firmicutes;c__Bacilli;o__Lactobacillales
k__Bacteria;p__Firmicutes;c__Clostridia
k__Bacteria;p__Firmicutes;c__Clostridia;o__Clostridiales
k__Bacteria;p__Proteobacteria;c__Betaproteobacteria
k__Bacteria;p__Proteobacteria;c__Betaproteobacteria;o__Burkholderiales
k__Bacteria;p__Tenericutes;c__Erysipelotrichi
k__Bacteria;p__Tenericutes;c__Erysipelotrichi;o__Erysipelotrichales
k__Bacteria;p__Tenericutes;c__Erysipelotrichi;o__Erysipelotrichales;f__Erysipelotrichaceae
k__Bacteria;p__Actinobacteria;c__Actinobacteria;o__Bifidobacteriales
k__Bacteria;p__Actinobacteria;c__Actinobacteria;o__Bifidobacteriales;f__Bifidobacteriaceae
k__Bacteria;p__Actinobacteria;c__Actinobacteria;o__Bifidobacteriales;f__Bifidobacteriaceae;g__Bifidobacterium
k__Bacteria;p__Proteobacteria;c__Gammaproteobacteria;o__Enterobacteriales
k__Bacteria;p__Proteobacteria;c__Gammaproteobacteria;o__Enterobacteriales;f__Enterobacteriaceae
k__Bacteria;p__Proteobacteria;c__Gammaproteobacteria;o__Pasteurellales
k__Bacteria;p__Proteobacteria;c__Gammaproteobacteria;o__Pasteurellales;f__Pasteurellaceae
k__Bacteria;p__Proteobacteria;c__Gammaproteobacteria;o__Pasteurellales;f__Pasteurellaceae;g__Actinobacillus
k__Bacteria;p__Bacteroidetes;c__Bacteroidia;o__Bacteroidales;f__
k__Bacteria;p__Bacteroidetes;c__Bacteroidia;o__Bacteroidales;f__;g__
k__Bacteria;p__Bacteroidetes;c__Bacteroidia;o__Bacteroidales;f__Bacteroidaceae
k__Bacteria;p__Bacteroidetes;c__Bacteroidia;o__Bacteroidales;f__Bacteroidaceae;g__Bacteroides
k__Bacteria;p__Bacteroidetes;c__Bacteroidia;o__Bacteroidales;f__Porphyromonadaceae
k__Bacteria;p__Bacteroidetes;c__Bacteroidia;o__Bacteroidales;f__Porphyromonadaceae;g__Parabacteroides
k__Bacteria;p__Bacteroidetes;c__Bacteroidia;o__Bacteroidales;f__Prevotellaceae
k__Bacteria;p__Bacteroidetes;c__Bacteroidia;o__Bacteroidales;f__Prevotellaceae;g__Prevotella
k__Bacteria;p__Firmicutes;c__Bacilli;o__Lactobacillales;f__Enterococcaceae
k__Bacteria;p__Firmicutes;c__Bacilli;o__Lactobacillales;f__Enterococcaceae;g__Enterococcus
k__Bacteria;p__Firmicutes;c__Bacilli;o__Lactobacillales;f__Streptococcaceae
k__Bacteria;p__Firmicutes;c__Bacilli;o__Lactobacillales;f__Streptococcaceae;g__Streptococcus
k__Bacteria;p__Firmicutes;c__Clostridia;o__Clostridiales;f__
k__Bacteria;p__Firmicutes;c__Clostridia;o__Clostridiales;f__;g__
