# Supplementary material for: Complex host genetics influence the microbiome in inflammatory bowel disease
Source: Genome Med. 2014 Dec 2;6(12):107. doi: 10.1186/s13073-014-0107-1 (PMC4292994; doi:10.1186/s13073-014-0107-1)
Supplement: Additional file 4: Table S3. — Correlations and significance levels thereof of the directionalities of SNP-taxon associations between pairs of cohorts for those associations that were nominally significant in at least one of the cohorts being compared. [file 13073_2014_107_MOESM4_ESM.xlsx]

## Sheet: supp_table_xxx_cross_cohort_cor
SNP	Gene	Correlation Boston vs. Toronto	p-value Boston vs. Toronto	Correlation Boston vs. Netherlands	p-value Boston vs. Netherlands
NOD2	NOD2	0.749345	6.86335e-06	0.850788	1.50049e-05
rs10051722	rs10051722	0.589203	0.0163188	0.020707	0.951814
rs10061469	FCHO2	-0.0792184	1	0.417266	0.156021
rs10065637	IL31RA	-0.890309	1	0.998636	0.00136387
rs1042058	MTPAP	-0.19672	1	-0.202163	1
rs10486483	C7orf71	0.1663	0.448228	0.0176823	0.961332
rs10495903	THADA	-0.495178	1	0.0729265	0.863747
rs10758669	JAK2	-0.226075	1	0.181386	0.553144
rs10761659	ZNF365	-0.116021	1	-0.00644316	1
rs10781499	CARD9	-0.0473173	1	-0.216324	1
rs10865331	rs10865331	-0.183647	1	0.644083	0.000910819
rs11010067	PARD3	-0.245572	1	-0.209796	1
rs11054935	LRP6	-0.692565	1	0.0295006	0.904574
rs11083840	PPP5C	NA	NA	-0.140589	1
rs11150589	LOC613037	-0.855951	1	0.524283	0.00206913
rs11168249	HDAC7/VDR	0.0716886	0.799582	0.0422886	0.885864
rs11229555	OR5B17	-0.25085	1	-0.260807	1
rs11230563	MS4A15	0.809185	0.0971434	-0.792273	1
rs11564258	MUC19	0.420238	0.105087	-0.0771496	1
rs11739663	SLC9A3	-0.581326	1	0.796099	3.0381e-08
rs11741861	IRGM	-0.139056	1	-0.0282367	1
rs11742570	PTGER4	-0.0316068	1	0.639234	0.000143207
rs1182188	LFNG	0.73256	0.000545263	-0.244854	1
rs11879191	PPAN	0.271406	0.179862	0.288349	0.20494
rs12103	AGRN	-0.0388565	1	0.094146	0.669175
rs1250546	LOC283050	-0.110614	1	-0.277666	1
rs12568930	WNT4	-0.0304623	1	0.687759	0.0593951
rs1260326	SLC5A6	-0.0226842	1	0.122082	0.552438
rs12663356	CDKAL1	-0.624045	1	0.258256	0.285731
rs12722515	GDI2	-0.907864	1	-0.0769527	1
rs12778642	IDE	0.0414647	0.850995	-0.625894	1
rs1292053	CLTC	-0.819877	1	-0.114016	1
rs12942547	STAT3	0.120007	0.657986	-0.916022	1
rs12946510	CDK12	0.184025	0.348546	-0.205161	1
rs12994997	ATG16L1	0.0125232	0.958209	-0.347684	1
rs13126505	BANK1	-0.611911	1	-0.440111	1
rs13204742	THEMIS	0.0478838	0.808808	0.086879	0.630695
rs13277237	GSDMC	-0.826371	1	-0.433083	1
rs13407913	NCOA1	0.0912431	0.718793	0.480038	0.275616
rs1363907	CAST	0.231012	0.277442	0.217993	0.317678
rs1440088	SF3B1	0.853177	0.000417707	-0.90639	1
rs1456896	VWC2	-0.130522	1	0.729182	0.00712632
rs1517352	GLS	0.551357	0.0331304	0.55119	0.00784128
rs1569328	FOS	NA	NA	0.38356	0.158151
rs1654644	LILRB1	0.684061	0.0900952	-0.740534	1
rs16967103	SPRED1	-0.533122	1	-0.872146	1
rs17085007	GPR12	0.646547	0.000857445	-0.186568	1
rs17119	rs17119	0.355032	0.0964355	0.475165	0.0734571
rs17229285	rs17229285	-0.185287	1	0.653256	2.80982e-05
rs1728785	ZFP90	0.59445	0.00448431	0.757718	0.000425885
rs17293632	SMAD3	-0.674015	1	0.589387	0.00243968
rs17391694	NEXN	0.165852	0.524666	0.102271	0.706255
rs174537	SYT7	0.880817	0.000342432	0.901413	0.0140999
rs17694108	RHPN2	0.431697	0.140752	-0.593873	1
rs17780256	LOC100499467	0.52443	0.0370279	-0.332649	1
rs1801274	NA	-0.315449	1	-0.0506388	1
rs1819333	CCR6	-0.849263	1	0.00645372	0.978457
rs1847472	rs1847472	0.490759	0.0328844	-0.465295	1
rs1893217	PTPN2	0.407979	0.0166119	-0.693786	1
rs194749	RAD51B	-0.797913	1	0.274685	0.363749
rs2024092	MED16	-0.3194	1	0.32671	0.17218
rs2111485	DPP4	-0.521424	1	-0.401817	1
rs212388	EZR	0.593089	0.0420909	-0.175472	1
rs2155219	PRKRIR	0.177299	0.527293	-0.36935	1
rs2188962	HINT1	-0.0926026	1	-0.677459	1
rs2226628	TMEM135	0.137714	0.638722	0.360799	0.275675
rs2227551	rs2227551	-0.447812	1	0.146834	0.632166
rs2266959	rs2266959	-0.157001	1	-0.0917981	1
rs2284553	C21orf54	0.0450704	0.854631	-0.741901	1
rs2382817	SLC11A1	-0.462523	1	0.49453	0.102177
rs2413583	TAB1	0.688279	0.0192048	0.0598604	0.807673
rs2457996	IL8	0.311293	0.181554	-0.279436	1
rs2488389	CRB1	0.311539	0.324263	0.871842	0.00476947
rs2503322	RSPO3	-0.786861	1	-0.884471	1
rs254560	C5orf24	0.804865	0.00051597	-0.18089	1
rs259964	TH1L	-0.0605017	1	0.123868	0.716714
rs2641348	PHGDH	-0.378539	1	-0.117458	1
rs2651244	ANKRD13C	NA	NA	-0.374641	1
rs26528	SBK1	0.262596	0.250142	-0.882375	1
rs2790216	IPMK	-0.688133	1	0.117369	0.584937
rs2816958	NR5A2	-0.197495	1	0.509847	0.0077968
rs2823286	rs2823286	0.591138	0.0936619	0.647142	0.00151946
rs2836878	PSMG1	-0.370302	1	0.0832246	0.742675
rs28374715	INO80	0.872438	4.69941e-05	-0.618083	1
rs2930047	DAP	0.499526	0.0249283	-0.0812536	1
rs2945412	LGALS9	-0.760323	1	-0.263199	1
rs3024505	IL10	-0.779851	1	-0.899742	1
rs3091315	ASIC2	0.101959	0.620163	-0.187489	1
rs3197999	MST1	0.857323	2.22448e-08	0.219082	0.517482
rs3742130	DOCK9	0.510133	0.0748975	0.866526	3.30416e-06
rs3749171	GPC1	-0.126819	1	-0.465043	1
rs3764147	ENOX1	0.283557	0.239425	0.440882	0.0352277
rs3766606	CAMTA1	0.349882	0.154646	-0.607383	1
rs3774937	SLC39A8	-0.867754	1	-0.401715	1
rs3851228	KIAA1919	-0.595047	1	0.37881	0.0679362
rs38911	ST7	-0.350065	1	0.657807	0.00768694
rs4243971	HCK	-0.757984	1	-0.129004	1
rs4246905	TNFSF15	0.154015	0.555064	0.866696	0.000554857
rs4256159	rs4256159	0.376937	0.123093	-0.444171	1
rs4409764	CNNM1	0.944774	0.0552258	-0.683352	1
rs4656958	SLAMF1	-0.702291	1	0.0095788	0.972973
rs4722672	HOXA1	-0.497927	1	-0.307164	1
rs4728142	NA	-0.776507	1	-0.0953253	1
rs4743820	NFIL3	-0.243106	1	0.368005	0.0540112
rs477515	C6orf10	0.601328	0.153225	0.704276	0.0511628
rs4802307	IGFL3	-0.653111	1	-0.743657	1
rs483905	MAML2	-0.117822	1	0.253528	0.254927
rs4845604	RORC	-0.644465	1	0.342516	0.0159924
rs4976646	DOK3	-0.557029	1	0.146678	0.504236
rs516246	FUT2	-0.227459	1	0.54069	0.0564089
rs529866	CLEC16A	0.805343	0.00880642	0.681331	0.0627984
rs559928	MACROD1	-0.163265	1	0.289891	0.215053
rs561722	NNMT	-0.185943	1	0.707447	0.000485172
rs566416	PHLDB1	0.153248	0.585564	-0.275524	1
rs568617	PCNXL3	0.124961	0.670367	0.271242	0.393784
rs5743289	ADCY7	0.770673	0.00550079	0.60942	0.275204
rs5763767	CABP7	-0.801327	1	-0.402155	1
rs6017342	JPH2	0.303866	0.426644	-0.00565176	1
rs6074022	ZSWIM3	-0.703131	1	0.510713	0.0620159
rs6087990	C20orf112	0.495112	0.175361	0.194498	0.321306
rs6088765	MYH7B	0.71626	0.0456454	0.717161	0.108684
rs6426833	MINOS1	0.289011	0.296145	-0.34554	1
rs6651252	rs6651252	-0.96579	1	-0.372279	1
rs6667605	MORN1	0.245347	0.247863	-0.6203	1
rs670523	rs670523	0.0985955	0.726651	0.546859	0.012589
rs6708413	IL18RAP	0.445355	0.0332015	0.0779017	0.751247
rs6716753	SP140	0.287	0.281142	-0.671111	1
rs6740462	SPRED2	0.381012	0.00899131	-0.242426	1
rs6863411	LOC729080	-0.108166	1	-0.841772	1
rs6871626	IL12B	0.138862	0.548307	0.742965	4.88532e-05
rs6920220	OLIG3	0.632885	0.000685686	-0.127222	1
rs7015630	RIPK2	0.642205	0.0452696	0.185134	0.660723
rs7097656	MAT1A	-0.145113	1	0.418575	0.0838474
rs7134599	IFNG	0.030887	0.866732	-0.510258	1
rs7240004	CTIF	0.390217	0.209828	-0.134429	1
rs727088	CD226	0.559249	0.149532	0.536244	0.0217851
rs7282490	AGPAT3	0.093915	0.7392	-0.0143365	1
rs7404095	PALB2	0.0159579	0.938327	-0.0661024	1
rs7438704	TXK	0.736862	0.00626001	0.854126	0.00165488
rs7495132	IQGAP1	-0.167876	1	0.0460748	0.899425
rs7517810	FASLG	-0.575443	1	0.573965	0.010177
rs7554511	C1orf106	-0.556737	1	-0.802052	1
rs7608910	PAPOLG	0.799538	1.62893e-06	0.300913	0.0888205
rs7746082	ATG5	0.0736057	0.751183	-0.364326	1
rs8005161	GALC	0.234764	0.292959	0.282249	0.191943
rs864745	JAZF1	-0.334635	1	-0.313369	1
rs913678	CEBPB	-0.257008	1	0.198807	0.444302
rs921720	TRIB1	0.892163	8.11595e-11	0.291082	0.358665
rs925255	BRE	0.35679	0.254928	0.386142	0.192497
rs9264942	HCG22	0.204021	0.212833	-0.53618	1
rs9297145	TRRAP	0.364763	0.243696	0.474204	0.140585
rs9358372	E2F3	-0.335098	1	-0.440806	1
rs941823	FLJ42392	-0.637023	1	-0.179467	1
rs9847710	PRKCD	0.849473	0.000470044	-0.919512	1
