# Supplementary material for: Complex host genetics influence the microbiome in inflammatory bowel disease
Source: Genome Med. 2014 Dec 2;6(12):107. doi: 10.1186/s13073-014-0107-1 (PMC4292994; doi:10.1186/s13073-014-0107-1)
Supplement: Additional file 5: Table S4 — Host genetic functional pathways that were significantly enriched for robustness of association with the microbiome across cohorts. [file 13073_2014_107_MOESM5_ESM.xlsx]

## Sheet: GeneMania_functions.txt
Feature	FDR	Genes in network	Genes in genome
positive regulation of defense response	1.10345e-07	12	228
regulation of innate immune response	2.30581e-06	11	243
inflammatory response	7.43387e-06	11	282
positive regulation of innate immune response	2.01175e-05	9	188
alpha-beta T cell activation	2.01175e-05	6	49
regulation of tyrosine phosphorylation of STAT protein	2.01175e-05	6	44
tyrosine phosphorylation of STAT protein	2.01175e-05	6	48
I-kappaB kinase/NF-kappaB signaling	2.01175e-05	9	196
regulation of MAP kinase activity	2.01175e-05	9	191
adaptive immune response	2.01175e-05	8	135
JAK-STAT cascade	2.03502e-05	7	91
activation of protein kinase activity	2.03502e-05	9	204
regulation of peptidyl-tyrosine phosphorylation	2.03502e-05	8	138
regulation of inflammatory response	2.03502e-05	8	140
intracellular receptor signaling pathway	2.06723e-05	9	206
peptidyl-tyrosine modification	2.15503e-05	9	210
peptidyl-tyrosine phosphorylation	2.15503e-05	9	210
CD4-positive, alpha-beta T cell differentiation	2.17971e-05	5	27
regulation of protein serine/threonine kinase activity	2.47601e-05	10	292
regulation of tyrosine phosphorylation of Stat1 protein	3.37491e-05	4	12
tyrosine phosphorylation of Stat1 protein	3.37491e-05	4	12
CD4-positive, alpha-beta T cell activation	3.37491e-05	5	31
positive regulation of adaptive immune response based on somatic recombination of immune receptors built from immunoglobulin superfamily domains	3.37491e-05	5	31
nucleotide-binding oligomerization domain containing signaling pathway	3.37491e-05	5	30
regulation of JAK-STAT cascade	3.37491e-05	6	61
toll-like receptor 5 signaling pathway	3.93567e-05	6	65
toll-like receptor 10 signaling pathway	3.93567e-05	6	65
positive regulation of lymphocyte mediated immunity	4.06017e-05	5	33
positive regulation of adaptive immune response	4.58495e-05	5	34
immune response-activating cell surface receptor signaling pathway	4.83593e-05	8	176
positive regulation of leukocyte mediated immunity	4.83593e-05	5	35
alpha-beta T cell differentiation	4.83593e-05	5	35
toll-like receptor TLR1:TLR2 signaling pathway	5.04361e-05	6	71
stress-activated protein kinase signaling cascade	5.04361e-05	8	180
stress-activated MAPK cascade	5.04361e-05	8	179
toll-like receptor TLR6:TLR2 signaling pathway	5.04361e-05	6	71
regulation of cell activation	5.08007e-05	9	254
regulation of I-kappaB kinase/NF-kappaB signaling	5.30223e-05	8	183
negative regulation of inflammatory response	5.30223e-05	5	37
toll-like receptor 9 signaling pathway	5.36907e-05	6	73
positive regulation of tyrosine phosphorylation of STAT protein	5.79374e-05	5	38
toll-like receptor 2 signaling pathway	6.51895e-05	6	76
cytoplasmic pattern recognition receptor signaling pathway	7.04318e-05	5	40
regulation of tyrosine phosphorylation of Stat5 protein	7.04318e-05	4	16
protein kinase binding	8.10182e-05	9	275
MyD88-dependent toll-like receptor signaling pathway	8.10182e-05	6	80
tyrosine phosphorylation of Stat5 protein	8.1818e-05	4	17
regulation of interleukin-17 production	8.1818e-05	4	17
interleukin-17 production	8.1818e-05	4	17
positive regulation of cytokine production	0.000102179	8	206
positive regulation of JAK-STAT cascade	0.00011147	5	45
nucleotide-binding domain, leucine rich repeat containing receptor signaling pathway	0.00013154	5	47
immune response-regulating cell surface receptor signaling pathway	0.00013154	9	297
regulation of interferon-gamma production	0.00013154	5	47
T cell differentiation	0.0001322	6	90
T cell receptor signaling pathway	0.0001322	6	90
negative regulation of response to external stimulus	0.0001322	6	90
positive regulation of leukocyte mediated cytotoxicity	0.000172188	4	21
leukocyte differentiation	0.000175179	8	226
interferon-gamma production	0.000179552	5	51
regulation of leukocyte activation	0.000196893	8	232
adaptive immune response based on somatic recombination of immune receptors built from immunoglobulin superfamily domains	0.000196893	6	98
hemopoiesis	0.000196893	8	232
regulation of interleukin-10 production	0.000196893	4	22
regulation of lymphocyte mediated immunity	0.000201497	5	53
positive regulation of peptidyl-tyrosine phosphorylation	0.000213135	6	100
interleukin-10 production	0.000213135	4	23
positive regulation of cell killing	0.000213135	4	23
positive regulation of interferon-gamma production	0.000213135	4	23
T cell activation	0.00023983	8	241
T-helper cell differentiation	0.00023983	4	24
CD4-positive, alpha-beta T cell differentiation involved in immune response	0.00023983	4	24
toll-like receptor 4 signaling pathway	0.00023983	6	104
negative regulation of defense response	0.00023983	5	56
regulation of adaptive immune response based on somatic recombination of immune receptors built from immunoglobulin superfamily domains	0.000271559	5	58
alpha-beta T cell differentiation involved in immune response	0.000271559	4	25
alpha-beta T cell activation involved in immune response	0.000271559	4	25
hematopoietic or lymphoid organ development	0.00028355	8	250
positive regulation of T cell mediated immunity	0.000312071	4	26
positive regulation of alpha-beta T cell activation	0.000356456	4	27
T cell differentiation involved in immune response	0.000356456	4	27
antigen receptor-mediated signaling pathway	0.000371221	6	114
positive regulation of protein serine/threonine kinase activity	0.000387705	7	182
regulation of leukocyte mediated cytotoxicity	0.000400068	4	28
immune system development	0.000413801	8	266
positive regulation of immune effector process	0.000425829	5	65
regulation of tyrosine phosphorylation of Stat3 protein	0.00044702	4	29
regulation of adaptive immune response	0.000449176	5	66
regulation of leukocyte mediated immunity	0.000478788	5	67
regulation of cell killing	0.000563509	4	31
tyrosine phosphorylation of Stat3 protein	0.000563509	4	31
lymphocyte activation involved in immune response	0.000662974	5	72
regulation of T cell mediated immunity	0.000713703	4	33
immune response to tumor cell	0.000727015	3	10
response to virus	0.000746269	7	205
JNK cascade	0.000804375	6	134
toll-like receptor signaling pathway	0.000804375	6	134
defense response to bacterium	0.000805693	5	76
TRIF-dependent toll-like receptor signaling pathway	0.000805693	5	76
positive regulation of MAP kinase activity	0.000833392	6	136
direct ligand regulated sequence-specific DNA binding transcription factor activity	0.000833392	4	35
regulation of alpha-beta T cell activation	0.000833392	4	35
positive regulation of I-kappaB kinase/NF-kappaB signaling	0.000860996	6	137
positive regulation of natural killer cell mediated immunity	0.000876218	3	11
positive regulation of interleukin-10 production	0.000876218	3	11
positive regulation of interleukin-17 production	0.000876218	3	11
T-helper 17 type immune response	0.000876218	3	11
MyD88-independent toll-like receptor signaling pathway	0.00089446	5	79
lymphocyte differentiation	0.00108447	6	144
toll-like receptor 3 signaling pathway	0.00112048	5	83
response to tumor cell	0.00112366	3	12
regulation of response to biotic stimulus	0.00131048	5	86
regulation of natural killer cell mediated cytotoxicity	0.00143167	3	13
pattern recognition receptor signaling pathway	0.00158192	6	155
innate immune response-activating signal transduction	0.00168544	6	157
T cell mediated immunity	0.00168544	4	43
regulation of natural killer cell mediated immunity	0.00172636	3	14
positive regulation of T cell mediated cytotoxicity	0.00172636	3	14
positive regulation of tyrosine phosphorylation of Stat5 protein	0.00172636	3	14
lymphocyte mediated immunity	0.0018753	5	94
myeloid leukocyte differentiation	0.0018753	5	94
activation of MAPK activity	0.00202791	5	96
leukocyte activation involved in immune response	0.00202791	5	96
cell activation involved in immune response	0.00202791	5	96
activation of innate immune response	0.00204474	6	165
leukocyte mediated cytotoxicity	0.00204474	4	46
positive regulation of leukocyte activation	0.00208318	6	166
response to bacterium	0.00208318	6	166
regulation of T cell activation	0.00228851	6	169
positive regulation of inflammatory response	0.00234344	4	48
negative regulation of smooth muscle cell proliferation	0.00240181	3	16
positive regulation of cell activation	0.0024713	6	172
positive regulation of response to biotic stimulus	0.00284478	3	17
regulation of T cell mediated cytotoxicity	0.00284478	3	17
T cell activation involved in immune response	0.00285818	4	51
negative regulation of sequence-specific DNA binding transcription factor activity	0.00285818	5	105
positive regulation of sequence-specific DNA binding transcription factor activity	0.00317735	6	181
regulation of T cell differentiation	0.00325968	4	53
cell killing	0.00325968	4	53
regulation of CD4-positive, alpha-beta T cell differentiation	0.00326009	3	18
regulation of tumor necrosis factor production	0.00343796	4	54
tumor necrosis factor production	0.00343796	4	54
positive regulation of NF-kappaB transcription factor activity	0.00355611	5	111
regulation of activated T cell proliferation	0.00372946	3	19
positive regulation of interleukin-12 production	0.00372946	3	19
transcription initiation from RNA polymerase II promoter	0.00380373	6	189
activated T cell proliferation	0.00428899	3	20
regulation of Notch signaling pathway	0.00428899	3	20
cell-type specific apoptotic process	0.00431543	6	194
tumor necrosis factor superfamily cytokine production	0.00462894	4	59
T cell mediated cytotoxicity	0.0048612	3	21
regulation of CD4-positive, alpha-beta T cell activation	0.0048612	3	21
regulation of lymphocyte differentiation	0.00514545	4	61
positive regulation of lymphocyte proliferation	0.00514545	4	61
positive regulation of mononuclear cell proliferation	0.00545197	4	62
positive regulation of tumor necrosis factor production	0.0054721	3	22
leukocyte mediated immunity	0.00551444	5	124
regulation of lymphocyte activation	0.0060061	6	208
positive regulation of leukocyte proliferation	0.00602503	4	64
positive regulation of tyrosine phosphorylation of Stat3 protein	0.00612181	3	23
DNA-templated transcription, initiation	0.00655274	6	212
regulation of alpha-beta T cell differentiation	0.00689445	3	24
positive regulation of T cell activation	0.00690318	5	131
activation of cysteine-type endopeptidase activity involved in apoptotic process	0.0103321	4	74
natural killer cell mediated cytotoxicity	0.0108582	3	28
cytokine receptor binding	0.0117031	5	147
natural killer cell mediated immunity	0.0119392	3	29
positive regulation of protein transport	0.0129263	5	151
regulation of interleukin-12 production	0.0129263	3	30
interleukin-12 production	0.0129263	3	30
positive regulation of transcription factor import into nucleus	0.0129263	3	30
activation of cysteine-type endopeptidase activity	0.0133515	4	80
regulation of protein transport	0.0135344	6	245
cellular response to peptide	0.0140677	6	247
positive regulation of lymphocyte activation	0.014244	5	155
positive regulation of MAPK cascade	0.015852	6	253
positive regulation of T cell differentiation	0.0165757	3	33
ligand-activated sequence-specific DNA binding RNA polymerase II transcription factor activity	0.0165757	3	33
negative regulation of phosphorus metabolic process	0.0172398	6	258
negative regulation of phosphate metabolic process	0.0172398	6	258
response to peptide	0.0178366	6	260
myeloid cell differentiation	0.0178366	5	164
regulation of smooth muscle cell proliferation	0.0192541	3	35
smooth muscle cell proliferation	0.0208435	3	36
positive regulation of cysteine-type endopeptidase activity involved in apoptotic process	0.0212054	4	92
regulation of lymphocyte proliferation	0.0212054	4	92
regulation of mononuclear cell proliferation	0.0219882	4	93
positive regulation of lymphocyte differentiation	0.0221502	3	37
zymogen activation	0.0245786	4	96
natural killer cell activation	0.0256631	3	39
regulation of leukocyte proliferation	0.0263227	4	98
regulation of immune effector process	0.0281225	5	183
positive regulation of cysteine-type endopeptidase activity	0.0281453	4	100
osteoclast differentiation	0.0291856	3	41
defense response to other organism	0.0313524	5	188
negative regulation of protein phosphorylation	0.031963	5	189
positive regulation of endopeptidase activity	0.0320313	4	104
protein heterodimerization activity	0.0324172	5	190
positive regulation of T cell proliferation	0.0327915	3	43
regulation of establishment of protein localization	0.0330886	6	297
positive regulation of peptidase activity	0.0362471	4	108
regulation of leukocyte differentiation	0.0373539	4	109
negative regulation of cytokine production	0.038482	4	110
peptidyl-threonine phosphorylation	0.0390825	3	46
Notch signaling pathway	0.0394384	4	111
alpha-beta T cell proliferation	0.0403225	2	10
activation of JAK2 kinase activity	0.0403225	2	10
response to UV-B	0.0403225	2	10
positive regulation of response to DNA damage stimulus	0.0406571	3	47
negative regulation of immune system process	0.0454912	4	116
peptidyl-threonine modification	0.0482549	3	50
positive regulation of osteoclast differentiation	0.0482549	2	11
lymphocyte proliferation	0.0559402	4	123
activation of Janus kinase activity	0.0572482	2	12
mononuclear cell proliferation	0.0588833	4	125
muscle cell proliferation	0.0589672	3	54
leukocyte apoptotic process	0.0589672	3	54
negative regulation of phosphorylation	0.0610539	5	223
regulation of transcription factor import into nucleus	0.0611032	3	55
transcription factor import into nucleus	0.0611032	3	55
activation of phospholipase C activity	0.0611032	3	55
regulation of myeloid leukocyte differentiation	0.0641272	3	56
positive regulation of tissue remodeling	0.0645052	2	13
positive regulation of activated T cell proliferation	0.0645052	2	13
positive regulation of response to external stimulus	0.0651785	4	130
positive regulation of protein import into nucleus	0.069805	3	58
leukocyte proliferation	0.0703556	4	133
integrin binding	0.0727363	3	59
cellular response to interleukin-6	0.073097	2	14
cellular response to external stimulus	0.073097	4	135
regulation of T-helper 1 type immune response	0.073097	2	14
ubiquitin binding	0.0747539	3	60
extrinsic apoptotic signaling pathway	0.0747539	4	136
regulation of muscle cell apoptotic process	0.0803812	2	15
regulation of T cell differentiation in thymus	0.0803812	2	15
regulation of interferon-gamma biosynthetic process	0.0803812	2	15
positive regulation of defense response to virus by host	0.0803812	2	15
positive regulation of phospholipase C activity	0.0803812	3	62
regulation of immunoglobulin mediated immune response	0.0803812	2	15
regulation of transforming growth factor beta production	0.0803812	2	15
positive regulation of leukocyte differentiation	0.0803812	3	62
regulation of phospholipase C activity	0.0829635	3	63
regulation of cytokine secretion	0.0861371	3	64
regulation of T cell proliferation	0.0861371	3	64
interferon-gamma biosynthetic process	0.0876759	2	16
regulation of protein deacetylation	0.0876759	2	16
defense response to Gram-negative bacterium	0.0876759	2	16
regulation of cell fate commitment	0.0876759	2	16
regulation of T-helper cell differentiation	0.0876759	2	16
muscle cell apoptotic process	0.0876759	2	16
regulation of B cell mediated immunity	0.0876759	2	16
transforming growth factor beta production	0.0876759	2	16
regulation of cysteine-type endopeptidase activity involved in apoptotic process	0.0915612	4	147
positive regulation of nucleocytoplasmic transport	0.0945039	3	67
positive regulation of NF-kappaB import into nucleus	0.0976149	2	17
response to interleukin-6	0.0976149	2	17
