# Supplementary material for: Complex host genetics influence the microbiome in inflammatory bowel disease
Source: Genome Med. 2014 Dec 2;6(12):107. doi: 10.1186/s13073-014-0107-1 (PMC4292994; doi:10.1186/s13073-014-0107-1)
Supplement: Additional file 6: — Specific SNPs that were included in gene-level fine-mapping of disease association signals. [file 13073_2014_107_MOESM6_ESM.xlsx]

## Sheet: Supp_Table_04_association.tests
Covariate	gene	Taxon	pvalue.mgh	pvalue.msh	pvalue.neth	coefficient.mgh	coefficient.msh	coefficient.neth	qvalue.mgh	qvalue.msh	qvalue.neth	pvalue.fisher	qvalue.fisher
rs7608910	PAPOLG	Uncl. Pasteurellaceae 1	4.99655e-11	0.260827	0.860333	0.0401449	0.000704817	0.000162741	7.00017e-07	0.999782	0.990004	3.85797e-09	5.40501e-05
rs7608910	PAPOLG	Uncl. Pasteurellaceae 2	4.99655e-11	0.260827	0.860333	0.0401449	0.000704817	0.000162741	7.00017e-07	0.999782	0.990004	3.85797e-09	5.40501e-05
rs17229285	rs17229285	Uncl. Blautia	0.000398631	0.00835631	0.00828069	0.0268329	-0.0357014	0.0176577	0.469815	0.960498	0.729878	4.49631e-05	0.313622
rs2024092	MED16	Burkholderiales	0.959991	2.66728e-05	0.159833	0.000657022	-0.0429432	-0.018258	0.99979	0.249124	0.940503	5.69798e-05	0.313622
rs2641348	PHGDH	Rothia	1.44481e-05	0.569384	0.429614	0.0117394	-0.00123107	0.0015546	0.0809672	0.999782	0.976651	8.06293e-05	0.313622
rs17694108	RHPN2	Streptococcus alactolyticus	0.000216702	0.171171	0.0233527	0.00770272	0.00523653	0.00280906	0.467076	0.999782	0.869321	9.73529e-05	0.313622
rs2024092	MED16	Betaproteobacteria	0.861536	2.63491e-05	0.319593	0.00224876	-0.0435388	-0.0126002	0.99979	0.249124	0.961501	0.000106819	0.313622
rs7097656	MAT1A	Bifidobacterium longum	0.185772	1.31501e-05	0.666469	-0.000742937	0.00545048	0.000298707	0.99979	0.249124	0.981301	0.000110821	0.313622
rs2641348	PHGDH	Rothia mucilaginosa	1.2883e-05	0.948172	0.68193	0.0115746	-0.000114012	0.00079189	0.0809672	0.999782	0.981301	0.000111068	0.313622
rs11741861	IRGM	[Ruminococcus]	0.000185188	0.801173	0.0508701	-0.119447	0.00783801	-0.024924	0.467076	0.999782	0.895723	0.000118441	0.313622
rs6920220	OLIG3	Bacteroides ovatus	0.623463	0.000127538	0.0770412	-0.00509325	0.0319564	0.0129997	0.99979	0.566358	0.930639	0.000123121	0.313622
rs17229285	rs17229285	Blautia obeum	0.0518561	0.582076	0.000237971	0.0013669	-0.000432856	0.00293185	0.99979	0.999782	0.621235	0.000151818	0.354495
rs6871626	IL12B	Deltaproteobacteria	0.00208275	0.476839	0.00693354	-0.016355	0.00150887	-0.0115253	0.687315	0.999782	0.720573	0.00017539	0.369156
rs6074022	ZSWIM3	Phascolarctobacterium	0.005384	0.889231	0.00312484	-0.0138078	0.000451535	-0.0171256	0.85288	0.999782	0.639109	0.000201767	0.369156
rs6074022	ZSWIM3	Uncl. Phascolarctobacterium	0.005384	0.889231	0.00312484	-0.0138078	0.000451535	-0.0171256	0.85288	0.999782	0.639109	0.000201767	0.369156
rs17391694	NEXN	SMB53	9.0082e-05	0.209306	0.0379058	0.00694479	0.0031649	-0.00174093	0.280455	0.999782	0.889845	0.000223971	0.369156
rs17391694	NEXN	Uncl. SMB53	9.0082e-05	0.209306	0.0379058	0.00694479	0.0031649	-0.00174093	0.280455	0.999782	0.889845	0.000223971	0.369156
rs5763767	CABP7	[Eubacterium]	0.0307706	0.000926467	0.39098	0.0133378	0.0206037	-0.0027296	0.99979	0.863819	0.974389	0.000326853	0.500605
rs17229285	rs17229285	Blautia	0.0061256	0.00646747	0.00485086	0.0216425	-0.0386532	0.0176064	0.85288	0.960498	0.678246	0.000339454	0.500605
rs6426833	MINOS1	Uncl. Parabacteroides	0.0548752	0.000297027	0.288466	0.0195385	0.011377	0.0115549	0.99979	0.863819	0.96065	0.000416178	0.576605
rs4845604	RORC	Firmicutes	0.00388832	0.77824	0.00995961	0.13398	-0.0107982	0.0767145	0.799331	0.999782	0.729878	0.000432145	0.576605
rs3197999	MST1	Oscillospira	0.000857888	0.0504654	0.702852	-0.0220679	-0.0106611	0.00191543	0.576735	0.98038	0.983027	0.000478287	0.582678
rs3197999	MST1	Uncl. Oscillospira	0.000857888	0.0504654	0.702852	-0.0220679	-0.0106611	0.00191543	0.576735	0.98038	0.983027	0.000478287	0.582678
rs6708413	IL18RAP	Holdemania	0.0207885	0.00265638	0.561983	0.00760706	0.00527202	-0.000720316	0.99979	0.915575	0.978413	0.000596629	0.643028
rs6708413	IL18RAP	Uncl. Holdemania	0.0207885	0.00265638	0.561983	0.00760706	0.00527202	-0.000720316	0.99979	0.915575	0.978413	0.000596629	0.643028
rs6740462	SPRED2	Uncl. Blautia	0.036675	0.00150584	0.834035	0.0183322	0.0432291	-0.00192604	0.99979	0.863819	0.989232	0.000596671	0.643028
rs11742570	PTGER4	Uncl. Roseburia	0.791775	0.000879131	0.0761064	-0.0013693	0.00831349	0.00807691	0.99979	0.863819	0.930639	0.000710036	0.734375
rs7517810	FASLG	Bacteroides uniformis	0.0965877	0.782367	0.000722916	0.0031604	-0.000704285	0.00965041	0.99979	0.999782	0.621235	0.000738015	0.734375
rs6740462	SPRED2	Lachnospira	0.00607153	0.0151696	0.70405	0.00923952	0.00779446	-0.00196692	0.85288	0.960498	0.983295	0.000947979	0.734375
rs6740462	SPRED2	Uncl. Lachnospira	0.00607153	0.0151696	0.70405	0.00923952	0.00779446	-0.00196692	0.85288	0.960498	0.983295	0.000947979	0.734375
rs7608910	PAPOLG	Aerococcaceae	0.000906323	0.88249	0.10324	0.0485702	-0.000322823	0.00160064	0.577163	0.999782	0.930639	0.000961587	0.734375
rs1893217	PTPN2	Alphaproteobacteria	0.0150809	0.303048	0.00620771	-0.0107598	0.00866689	-0.0135279	0.9971	0.999782	0.69976	0.000962043	0.734375
rs913678	CEBPB	Collinsella aerofaciens	0.00462937	0.322603	0.0207973	0.0101576	-0.00276056	0.00329258	0.838783	0.999782	0.853474	0.000986688	0.734375
rs6740462	SPRED2	Coprococcus	0.118167	0.000880067	0.747715	0.0178731	0.0352567	-0.0031945	0.99979	0.863819	0.984594	0.00105775	0.734375
rs6740462	SPRED2	Uncl. Coprococcus	0.119344	0.000879554	0.751772	0.0178024	0.0352587	-0.00309268	0.99979	0.863819	0.98474	0.00106669	0.734375
rs7282490	AGPAT3	Cyanobacteria	0.239477	0.0907653	0.00120606	-0.00342766	0.00359158	0.00634881	0.99979	0.999782	0.621235	0.00110781	0.734375
rs2457996	IL8	Actinobacteria 1	0.108402	0.580355	0.00105524	0.0128817	-0.00715742	0.0170881	0.99979	0.999782	0.621235	0.00115258	0.734375
rs17780256	LOC100499467	Uncl. Actinomyces	0.512093	0.399124	0.000294927	-0.000904115	0.00302667	0.00430096	0.99979	0.999782	0.621235	0.00118269	0.734375
NOD2	Unknown	Enterobacteriaceae	0.00594578	0.0159515	0.17224	0.0690998	0.0896686	0.0268102	0.85288	0.960498	0.943639	0.0011887	0.734375
NOD2	Unknown	Enterobacteriales	0.00594578	0.0159515	0.17224	0.0690998	0.0896686	0.0268102	0.85288	0.960498	0.943639	0.0011887	0.734375
rs9358372	E2F3	Bacilli	0.290157	0.420877	0.000301543	-0.00678894	0.011257	0.018515	0.99979	0.999782	0.621235	0.00126557	0.734375
rs11742570	PTGER4	Uncl. Streptococcus	0.391835	0.524138	0.000330507	0.00375011	-0.00397475	0.01203	0.99979	0.999782	0.621235	0.0012888	0.734375
rs17694108	RHPN2	[Eubacterium] dolichum	0.763535	0.0229547	0.00581146	0.00147712	-0.0147283	-0.00354011	0.99979	0.960498	0.69976	0.00132362	0.734375
rs2457996	IL8	Bifidobacterium adolescentis	0.106551	0.922562	0.00125738	0.0042154	-0.000248279	0.00821489	0.99979	0.999782	0.621235	0.00132875	0.734375
rs2816958	NR5A2	Cloacibacterium	0.714807	0.00859513	0.0156089	-0.000734821	0.0114382	0.0157804	0.99979	0.960498	0.817418	0.0013304	0.734375
rs2816958	NR5A2	Uncl. Cloacibacterium	0.714807	0.00859513	0.0156089	-0.000734821	0.0114382	0.0157804	0.99979	0.960498	0.817418	0.0013304	0.734375
rs11879191	PPAN	[Ruminococcus]	0.678661	0.586689	0.000201352	0.0100032	-0.0153468	0.0360252	0.99979	0.999782	0.621235	0.00135257	0.734375
rs2816958	NR5A2	[Ruminococcus]	0.711659	0.000273544	0.504595	0.010308	-0.118177	-0.00782909	0.99979	0.863819	0.976923	0.00136484	0.734375
rs17229285	rs17229285	Uncl. Ruminococcaceae 1	0.00745718	0.095287	0.0188281	0.0307165	-0.015479	0.023452	0.890126	0.999782	0.829501	0.00138593	0.734375
rs17229285	rs17229285	Uncl. Ruminococcaceae 2	0.00745718	0.095287	0.0188281	0.0307165	-0.015479	0.023452	0.890126	0.999782	0.829501	0.00138593	0.734375
rs11010067	PARD3	Staphylococcus	0.673063	0.00982369	0.0148103	0.00055352	-0.00364649	-0.0031034	0.99979	0.960498	0.803819	0.00143097	0.734375
rs3024505	IL10	Staphylococcus	0.201835	0.207505	0.000727805	-0.00190958	0.00210328	-0.00489908	0.99979	0.999782	0.621235	0.00144337	0.734375
rs1250546	LOC283050	Streptococcus infantis	0.157986	0.00914812	0.0143798	0.000511604	0.00327032	0.000831977	0.99979	0.960498	0.803819	0.00145272	0.734375
rs6740462	SPRED2	Actinobacteria 2	0.860952	0.00127686	0.0189816	0.00115912	0.0288895	0.00986182	0.99979	0.863819	0.831122	0.0014576	0.734375
rs1517352	GLS	Veillonellaceae	0.00265307	0.0291744	0.292871	0.0273596	0.0130249	0.00837357	0.721739	0.960498	0.96065	0.00156145	0.734375
rs7517810	FASLG	Uncl. Bacteroides	0.414633	0.473305	0.000396216	0.0270927	-0.0190251	0.122333	0.99979	0.999782	0.621235	0.00159584	0.734375
rs2227551	rs2227551	Uncl. Acinetobacter	0.124959	0.0013392	0.149999	0.00246573	0.00441925	-0.00918548	0.99979	0.863819	0.93849	0.00162249	0.734375
rs2457996	IL8	Actinobacteria 2	0.0446202	0.619347	0.00401096	0.0155645	-0.00692131	0.0143109	0.99979	0.999782	0.675193	0.00172318	0.734375
rs1819333	CCR6	Uncl. Corynebacterium	0.211703	0.00483888	0.0377081	-0.000828503	0.00233456	0.00215452	0.99979	0.960498	0.889845	0.0017533	0.734375
rs17780256	LOC100499467	Actinomyces	0.500214	0.610589	0.00030451	-0.000882596	0.00190256	0.00432692	0.99979	0.999782	0.621235	0.0017831	0.734375
rs10486483	C7orf71	Roseburia	0.849797	0.00118684	0.157423	0.00141858	-0.0121077	-0.0102745	0.99979	0.863819	0.940503	0.00179087	0.734375
rs6871626	IL12B	Desulfovibrionaceae	0.00160755	0.915152	0.0182673	-0.0168296	-0.00033271	-0.009882	0.621146	0.999782	0.817418	0.00179801	0.734375
rs6871626	IL12B	Desulfovibrionales	0.00160755	0.915152	0.0182673	-0.0168296	-0.00033271	-0.009882	0.621146	0.999782	0.817418	0.00179801	0.734375
rs10495903	THADA	Holdemania	0.736102	0.091104	0.00210513	0.00145918	-0.00368535	-0.00483361	0.99979	0.999782	0.625195	0.0018333	0.734375
rs10495903	THADA	Uncl. Holdemania	0.736102	0.091104	0.00210513	0.00145918	-0.00368535	-0.00483361	0.99979	0.999782	0.625195	0.0018333	0.734375
rs12568930	WNT4	SMB53	0.000306332	0.633797	0.446924	0.00468984	0.000955864	-0.000515106	0.469815	0.999782	0.976923	0.00185355	0.734375
rs12568930	WNT4	Uncl. SMB53	0.000306332	0.633797	0.446924	0.00468984	0.000955864	-0.000515106	0.469815	0.999782	0.976923	0.00185355	0.734375
rs6426833	MINOS1	Parabacteroides	0.0287168	0.00172698	0.572211	0.0279548	0.0126348	0.00744093	0.99979	0.863819	0.978413	0.00188087	0.734375
rs4743820	NFIL3	Uncl. Streptococcus	0.515318	0.0110057	0.0180366	-0.00310554	0.0174492	0.00910143	0.99979	0.960498	0.817418	0.00189071	0.734375
rs2188962	HINT1	[Mogibacteriaceae]	0.00584111	0.0234003	0.209329	-0.00303131	-0.00461581	-0.00145447	0.85288	0.960498	0.950795	0.00189368	0.734375
rs194749	RAD51B	[Paraprevotellaceae]	0.611462	0.00325807	0.0612006	0.00269926	-0.0104322	-0.0176986	0.99979	0.960498	0.91507	0.00189829	0.734375
rs17229285	rs17229285	Anaerostipes	0.00365697	0.00979256	0.0575576	0.00612223	-0.0043343	0.00466728	0.799331	0.960498	0.905656	0.00199248	0.734375
rs17229285	rs17229285	Uncl. Anaerostipes	0.00365697	0.00979256	0.0575576	0.00612223	-0.0043343	0.00466728	0.799331	0.960498	0.905656	0.00199248	0.734375
rs254560	C5orf24	[Odoribacteraceae]	0.129156	0.362791	0.00164037	0.00554796	-0.00238346	0.0164088	0.99979	0.999782	0.625195	0.00200414	0.734375
rs12946510	CDK12	Uncl. Comamonadaceae 1	0.0273117	0.0344021	0.0333799	0.00369924	0.00663458	0.00639341	0.99979	0.960498	0.889845	0.00204289	0.734375
rs12946510	CDK12	Uncl. Comamonadaceae 2	0.0273117	0.0344021	0.0333799	0.00369924	0.00663458	0.00639341	0.99979	0.960498	0.889845	0.00204289	0.734375
rs8005161	GALC	Actinomycetales	0.273073	0.425849	0.000799534	-0.00445374	0.00489131	-0.00939557	0.99979	0.999782	0.621235	0.00205875	0.734375
rs3091315	ASIC2	Uncl. Gemellaceae 1	0.00835224	0.0263075	0.276071	0.00491907	0.00729009	-0.00110329	0.913307	0.960498	0.96065	0.00207051	0.734375
rs3091315	ASIC2	Uncl. Gemellaceae 2	0.00835224	0.0263075	0.276071	0.00491907	0.00729009	-0.00110329	0.913307	0.960498	0.96065	0.00207051	0.734375
rs3091315	ASIC2	Gemellaceae	0.00963028	0.0246176	0.283582	0.0048572	0.00738448	-0.00109189	0.941945	0.960498	0.96065	0.00221597	0.766481
rs2836878	PSMG1	Blautia obeum	0.00226998	0.543319	0.109846	0.00235109	-0.000536145	0.00154907	0.687315	0.999782	0.934833	0.00231811	0.766481
rs11150589	LOC613037	Uncl. Pasteurellaceae 1	0.888033	0.0212844	0.0118176	9.70232e-05	-0.00158316	-0.00201766	0.99979	0.960498	0.758329	0.0023362	0.766481
rs11150589	LOC613037	Uncl. Pasteurellaceae 2	0.888033	0.0212844	0.0118176	9.70232e-05	-0.00158316	-0.00201766	0.99979	0.960498	0.758329	0.0023362	0.766481
rs7608910	PAPOLG	Carnobacteriaceae	0.00185792	0.558124	0.135428	0.0221617	-0.000587268	0.000758081	0.687315	0.999782	0.93849	0.0023369	0.766481
rs6740462	SPRED2	Veillonellaceae	0.171978	0.000364328	0.694376	-0.0160448	0.0229621	0.00416234	0.99979	0.863819	0.981952	0.00234822	0.766481
rs1292053	CLTC	Anaerostipes	0.311435	0.000468511	0.55447	-0.00214659	0.00519325	0.00154284	0.99979	0.863819	0.978039	0.0024044	0.766481
rs1292053	CLTC	Uncl. Anaerostipes	0.311435	0.000468511	0.55447	-0.00214659	0.00519325	0.00154284	0.99979	0.863819	0.978039	0.0024044	0.766481
rs38911	ST7	Lachnospiraceae	0.837713	0.000318647	0.49266	0.00427297	0.0832221	-0.0097393	0.99979	0.863819	0.976923	0.00246341	0.766481
rs11150589	LOC613037	Veillonella	0.0275244	0.658844	0.00971548	-0.00894402	0.00166793	-0.0100566	0.99979	0.999782	0.729878	0.00246734	0.766481
rs10486483	C7orf71	Parabacteroides distasonis	0.000958153	0.280583	0.9668	0.0254323	0.00261347	-0.000448926	0.58364	0.999782	0.996596	0.00247909	0.766481
rs10486483	C7orf71	Phascolarctobacterium	0.00953106	0.388832	0.0288285	0.0119746	-0.0028507	0.0151932	0.941945	0.999782	0.889845	0.00252774	0.766481
rs10486483	C7orf71	Uncl. Phascolarctobacterium	0.00953106	0.388832	0.0288285	0.0119746	-0.0028507	0.0151932	0.941945	0.999782	0.889845	0.00252774	0.766481
rs3091315	ASIC2	Veillonella	0.13829	0.0132508	0.0208856	0.0070862	-0.0099023	-0.010936	0.99979	0.960498	0.853474	0.00254399	0.766481
rs3091315	ASIC2	Gemellales	0.0108296	0.0260535	0.257648	0.00478377	0.00733791	-0.00115309	0.987616	0.960498	0.956566	0.00258818	0.771497
rs3742130	DOCK9	Bifidobacterium longum	0.00239538	0.67682	0.120333	-0.0014334	0.000540209	-0.000887524	0.699153	0.999782	0.93849	0.00263792	0.772725
rs2816958	NR5A2	[Ruminococcus] gnavus	0.196577	0.00172011	0.168294	0.0309213	-0.105088	-0.0134969	0.99979	0.863819	0.943639	0.00264803	0.772725
rs561722	NNMT	Comamonadaceae	0.993587	0.205225	0.00142673	1.79158e-05	-0.0058014	-0.0158232	0.99979	0.999782	0.621235	0.00267503	0.772725
rs11879191	PPAN	Desulfovibrionaceae	0.294219	0.98299	0.00102801	-0.00684006	8.32931e-05	-0.0175743	0.99979	0.999811	0.621235	0.00275347	0.779316
rs11879191	PPAN	Desulfovibrionales	0.294219	0.98299	0.00102801	-0.00684006	8.32931e-05	-0.0175743	0.99979	0.999811	0.621235	0.00275347	0.779316
rs11879191	PPAN	Deltaproteobacteria	0.308934	0.0607191	0.0025067	-0.00660306	-0.00503807	-0.016587	0.99979	0.981171	0.636843	0.00285018	0.784631
rs2641348	PHGDH	Uncl. Bacteroides	0.835053	0.174775	0.00183291	0.0103729	-0.0423328	-0.13632	0.99979	0.999782	0.625195	0.00289789	0.784631
rs2284553	C21orf54	Cloacibacterium	0.0537775	0.24296	0.00607388	0.00258684	-0.00345732	0.0114882	0.99979	0.999782	0.69976	0.00294845	0.784631
rs2284553	C21orf54	Uncl. Cloacibacterium	0.0537775	0.24296	0.00607388	0.00258684	-0.00345732	0.0114882	0.99979	0.999782	0.69976	0.00294845	0.784631
rs2284553	C21orf54	Rhizobiales	0.0610907	0.306968	0.00538959	0.00213054	-0.00213573	0.00462583	0.99979	0.999782	0.69976	0.00296944	0.784631
rs13204742	THEMIS	Desulfovibrionaceae	0.000573956	0.36065	0.239164	-0.0238422	-0.00399246	-0.00739561	0.542501	0.999782	0.952833	0.00297291	0.784631
rs13204742	THEMIS	Desulfovibrionales	0.000573956	0.36065	0.239164	-0.0238422	-0.00399246	-0.00739561	0.542501	0.999782	0.952833	0.00297291	0.784631
rs13204742	THEMIS	Deltaproteobacteria	0.000533028	0.415324	0.225776	-0.0238566	-0.00240786	-0.00777973	0.542501	0.999782	0.950795	0.00299627	0.784631
rs17293632	SMAD3	Pseudomonadaceae	0.0175966	0.341199	0.0088692	-0.00208654	-0.00232755	-0.00861432	0.99979	0.999782	0.729878	0.00315551	0.803177
rs913678	CEBPB	Collinsella	0.00817015	0.917178	0.0440924	0.0116118	-0.000318269	0.00344377	0.912537	0.999782	0.895723	0.0032165	0.803177
rs11739663	SLC9A3	Bacteroidaceae	0.259408	0.924679	0.00143643	-0.0421956	0.00298591	-0.127846	0.99979	0.999782	0.621235	0.00331444	0.803177
rs11879191	PPAN	Bilophila	0.0332521	0.897	0.00199178	-0.011682	-0.000493542	-0.011016	0.99979	0.999782	0.625195	0.00345035	0.803177
rs11879191	PPAN	Uncl. Bilophila	0.0332521	0.897	0.00199178	-0.011682	-0.000493542	-0.011016	0.99979	0.999782	0.625195	0.00345035	0.803177
rs6667605	MORN1	Uncl. Clostridiaceae 1	0.137266	0.0388651	0.0100844	0.00823573	-0.0482029	-0.0103445	0.99979	0.964613	0.729878	0.00346642	0.803177
rs6667605	MORN1	Uncl. Clostridiaceae 2	0.137266	0.0388651	0.0100844	0.00823573	-0.0482029	-0.0103445	0.99979	0.964613	0.729878	0.00346642	0.803177
rs6740462	SPRED2	Bifidobacteriaceae	0.820074	0.0011061	0.0683088	0.00155678	0.0243789	0.00794421	0.99979	0.863819	0.924207	0.0035707	0.803177
rs6740462	SPRED2	Bifidobacteriales	0.820074	0.0011061	0.0683088	0.00155678	0.0243789	0.00794421	0.99979	0.863819	0.924207	0.0035707	0.803177
rs174537	SYT7	Carnobacteriaceae	0.882225	0.00676427	0.0601011	-0.00012547	0.00307192	0.000911868	0.99979	0.960498	0.910918	0.00358074	0.803177
rs3091315	ASIC2	Veillonella parvula	0.202587	0.0439755	0.00932438	0.00304671	-0.00197913	-0.00517055	0.99979	0.971518	0.729878	0.00360808	0.803177
rs3774937	SLC39A8	Deltaproteobacteria	0.485456	0.493677	0.000861392	0.00378253	-0.00153988	0.0140945	0.99979	0.999782	0.621235	0.00367136	0.803177
rs5763767	CABP7	[Eubacterium] dolichum	0.0654421	0.00140904	0.724688	0.00913004	0.0164808	0.000409246	0.99979	0.863819	0.983346	0.00379711	0.803177
rs11879191	PPAN	Betaproteobacteria	0.725701	0.000121963	0.760408	-0.00480572	-0.0422041	-0.00453963	0.99979	0.566358	0.985808	0.00381923	0.803177
rs2641348	PHGDH	Moraxellaceae	0.216945	0.00167462	0.185589	0.00473486	0.0118211	0.0129876	0.99979	0.863819	0.94587	0.00382484	0.803177
rs2945412	LGALS9	Veillonella dispar	0.00402233	0.109469	0.335705	0.011052	0.00507885	-0.0037768	0.799331	0.999782	0.961501	0.00384314	0.803177
rs254560	C5orf24	Uncl. Ruminococcaceae 1	0.0760723	0.301189	0.00582899	0.0206861	-0.00863897	0.0296739	0.99979	0.999782	0.69976	0.0038671	0.803177
rs254560	C5orf24	Uncl. Ruminococcaceae 2	0.0760723	0.301189	0.00582899	0.0206861	-0.00863897	0.0296739	0.99979	0.999782	0.69976	0.0038671	0.803177
rs7554511	C1orf106	Aerococcaceae	0.000525498	0.0963033	0.854759	0.00741742	-0.00427392	0.000180166	0.542501	0.999782	0.989507	0.00391145	0.803177
rs1250546	LOC283050	[Ruminococcus] gnavus	0.726564	0.000571508	0.786151	-0.00531459	0.0771442	0.00162429	0.99979	0.863819	0.986826	0.00391236	0.803177
rs4845604	RORC	[Mogibacteriaceae]	0.511506	0.793711	0.000895062	0.00120462	-0.000757494	0.0052205	0.99979	0.999782	0.621235	0.00397808	0.803177
rs11879191	PPAN	Burkholderiales	0.740867	0.000141488	0.687597	-0.00460157	-0.041275	-0.00617036	0.99979	0.566358	0.981931	0.00403791	0.803177
rs12946510	CDK12	Pseudomonadaceae	0.346824	0.0383571	0.012491	-0.000753439	0.00417908	0.00719873	0.99979	0.964613	0.764776	0.0041413	0.803177
rs11741861	IRGM	Clostridiaceae	0.000658281	0.728919	0.302006	-0.0391473	-0.01406	0.0114191	0.542501	0.999782	0.96065	0.00414676	0.803177
rs17085007	GPR12	Uncl. Flavobacterium	0.119809	0.0258147	0.0242959	-0.001025	-0.011218	-0.00132223	0.99979	0.960498	0.871381	0.00417677	0.803177
rs174537	SYT7	Granulicatella 2	0.880086	0.000910192	0.0944591	9.55946e-05	0.00311175	0.000663656	0.99979	0.863819	0.930639	0.00420034	0.803177
rs174537	SYT7	Uncl. Granulicatella	0.880086	0.000910192	0.0944591	9.55946e-05	0.00311175	0.000663656	0.99979	0.863819	0.930639	0.00420034	0.803177
rs2188962	HINT1	Parabacteroides distasonis	0.00226337	0.218039	0.246819	-0.0206174	-0.00261932	0.00938215	0.687315	0.999782	0.95532	0.00425103	0.803177
rs1569328	FOS	Moraxellaceae	0.101839	0.735794	0.00488957	0.0058514	-0.00144373	0.0235222	0.99979	0.999782	0.678246	0.00428487	0.803177
rs17085007	GPR12	Flavobacterium	0.119809	0.0278931	0.0242959	-0.001025	-0.0110644	-0.00132223	0.99979	0.960498	0.871381	0.0044473	0.803177
rs7608910	PAPOLG	Granulicatella 2	0.015821	0.843764	0.0331571	0.0129003	-0.000164598	0.000885034	0.99979	0.999782	0.889845	0.00448668	0.803177
rs7608910	PAPOLG	Uncl. Granulicatella	0.015821	0.843764	0.0331571	0.0129003	-0.000164598	0.000885034	0.99979	0.999782	0.889845	0.00448668	0.803177
rs3197999	MST1	Parabacteroides distasonis	0.166087	0.000591502	0.854252	-0.00975086	-0.00725721	-0.00162889	0.99979	0.863819	0.989507	0.00456794	0.803177
rs6667605	MORN1	Uncl. Erysipelotrichaceae 1	0.00228124	0.234844	0.0446583	0.0266036	0.0123076	-0.00757849	0.687315	0.999782	0.895723	0.00457082	0.803177
rs6667605	MORN1	Uncl. Erysipelotrichaceae 2	0.00228124	0.234844	0.0446583	0.0266036	0.0123076	-0.00757849	0.687315	0.999782	0.895723	0.00457082	0.803177
rs4722672	HOXA1	Carnobacteriaceae	0.938353	0.0577849	0.00930772	8.41944e-05	-0.00259379	-0.00152325	0.99979	0.98038	0.729878	0.00458672	0.803177
rs2945412	LGALS9	Lactobacillaceae	0.111216	0.000932907	0.831487	0.00106463	0.00562462	0.000190419	0.99979	0.863819	0.989232	0.00467103	0.803177
rs10865331	rs10865331	Uncl. Dorea	0.961527	0.665435	0.000572748	-0.000485243	0.00577761	-0.0134202	0.99979	0.999782	0.621235	0.00468342	0.803177
rs11742570	PTGER4	Haemophilus	0.0429084	0.154473	0.0131265	0.0145533	0.00527285	0.0212801	0.99979	0.999782	0.767837	0.00470319	0.803177
rs10865331	rs10865331	Dorea	0.952117	0.538088	0.00058368	-0.000602058	0.00803625	-0.0141861	0.99979	0.999782	0.621235	0.00472106	0.803177
rs17391694	NEXN	Parabacteroides distasonis	0.250288	0.00223268	0.719525	0.012792	0.00985115	-0.00501082	0.99979	0.86549	0.983346	0.00474415	0.803177
rs2816958	NR5A2	Uncl. Bifidobacterium	0.0044913	0.409011	0.125991	0.0208326	-0.00726185	0.00622104	0.838783	0.999782	0.93849	0.00479693	0.803177
rs2227551	rs2227551	Rhizobiales	0.318653	0.00177878	0.186053	0.00135636	0.00701144	-0.00242947	0.99979	0.863819	0.94587	0.00480402	0.803177
rs11742570	PTGER4	Haemophilus parainfluenzae	0.037925	0.16761	0.0141226	0.0146921	0.0050678	0.0207537	0.99979	0.999782	0.801043	0.00482371	0.803177
rs1893217	PTPN2	Collinsella aerofaciens	0.00160893	0.0882457	0.634003	-0.012296	-0.00649065	-0.000889218	0.621146	0.999782	0.980714	0.00483433	0.803177
rs12778642	IDE	Holdemania	0.0031581	0.259832	0.181111	0.00865711	-0.00192592	0.00152661	0.767176	0.999782	0.943639	0.00484253	0.803177
rs12778642	IDE	Uncl. Holdemania	0.0031581	0.259832	0.181111	0.00865711	-0.00192592	0.00152661	0.767176	0.999782	0.943639	0.00484253	0.803177
rs17293632	SMAD3	Collinsella aerofaciens	0.217442	0.0667124	0.00858706	-0.00452986	0.00560083	0.00431708	0.99979	0.989979	0.729878	0.00484921	0.803177
rs11742570	PTGER4	Lactobacillales	0.328135	0.317672	0.00178598	0.00602317	-0.0103365	0.0115663	0.99979	0.999782	0.625195	0.00494744	0.803177
rs11741861	IRGM	Uncl. Clostridiaceae 1	0.000885069	0.665362	0.17669	-0.0340592	-0.0148392	0.0101668	0.576735	0.999782	0.943639	0.00496863	0.803177
rs11741861	IRGM	Uncl. Clostridiaceae 2	0.000885069	0.665362	0.17669	-0.0340592	-0.0148392	0.0101668	0.576735	0.999782	0.943639	0.00496863	0.803177
rs9264942	HCG22	Enterococcaceae	0.704331	0.00163398	0.0812229	-0.000430399	-0.00728013	-0.00257281	0.99979	0.863819	0.930639	0.00498384	0.803177
rs921720	TRIB1	Bacteroides uniformis	0.0358171	0.00897768	0.293247	-0.00354524	-0.00581622	-0.00252143	0.99979	0.960498	0.96065	0.00501903	0.803177
rs516246	FUT2	Cyanobacteria	0.314317	0.00944389	0.063459	0.00265759	-0.00553747	-0.00363515	0.99979	0.960498	0.915088	0.00504595	0.803177
rs2111485	DPP4	Uncl. Ruminococcaceae 1	0.615402	0.344412	0.00098003	0.0057728	-0.00772706	0.0354045	0.99979	0.999782	0.621235	0.00507423	0.803177
rs2111485	DPP4	Uncl. Ruminococcaceae 2	0.615402	0.344412	0.00098003	0.0057728	-0.00772706	0.0354045	0.99979	0.999782	0.621235	0.00507423	0.803177
rs1250546	LOC283050	Uncl. Dorea	0.0701998	0.0103157	0.133896	0.0174289	0.0337744	0.00538022	0.99979	0.960498	0.93849	0.00513325	0.803177
rs17391694	NEXN	Desulfovibrionaceae	0.364757	0.00169294	0.337155	0.0074231	0.0147074	-0.00635653	0.99979	0.863819	0.961501	0.0051808	0.803177
rs17391694	NEXN	Desulfovibrionales	0.364757	0.00169294	0.337155	0.0074231	0.0147074	-0.00635653	0.99979	0.863819	0.961501	0.0051808	0.803177
rs7608910	PAPOLG	Lacticigenium	0.000215236	0.857441	0.532824	0.0499615	0.00040034	0.000428316	0.467076	0.999782	0.977908	0.00519175	0.803177
rs7608910	PAPOLG	Lacticigenium naphtae	0.000215236	0.857441	0.532824	0.0499615	0.00040034	0.000428316	0.467076	0.999782	0.977908	0.00519175	0.803177
rs4409764	CNNM1	Bilophila	0.252894	0.847464	0.00245012	-0.00526775	0.000569735	-0.00789876	0.99979	0.999782	0.636843	0.00519639	0.803177
rs4409764	CNNM1	Uncl. Bilophila	0.252894	0.847464	0.00245012	-0.00526775	0.000569735	-0.00789876	0.99979	0.999782	0.636843	0.00519639	0.803177
rs11150589	LOC613037	Uncl. Clostridiales 1	0.320855	0.680973	0.00195944	0.00780754	-0.00239381	0.0207185	0.99979	0.999782	0.625195	0.00526337	0.803177
rs11150589	LOC613037	Uncl. Clostridiales 2	0.320855	0.680973	0.00195944	0.00780754	-0.00239381	0.0207185	0.99979	0.999782	0.625195	0.00526337	0.803177
rs11150589	LOC613037	Uncl. Clostridiales 3	0.320855	0.680973	0.00195944	0.00780754	-0.00239381	0.0207185	0.99979	0.999782	0.625195	0.00526337	0.803177
rs6740462	SPRED2	Actinobacteria 1	0.932617	0.000690798	0.157935	0.000579573	0.028807	0.00628854	0.99979	0.863819	0.940503	0.00533663	0.803177
rs11879191	PPAN	Veillonella	0.965169	0.402561	0.00159859	-0.000247688	0.00374215	0.0179177	0.99979	0.999782	0.625195	0.00537254	0.803177
rs9358372	E2F3	Enterococcaceae	0.758979	0.0741051	0.0018568	0.000374948	0.00425693	0.00427863	0.99979	0.999782	0.625195	0.00544974	0.803177
rs4845604	RORC	Uncl. Clostridiales 1	0.336868	0.942673	0.00196379	0.0142725	-0.000553331	0.0298707	0.99979	0.999782	0.625195	0.00550461	0.803177
rs4845604	RORC	Uncl. Clostridiales 2	0.336868	0.942673	0.00196379	0.0142725	-0.000553331	0.0298707	0.99979	0.999782	0.625195	0.00550461	0.803177
rs4845604	RORC	Uncl. Clostridiales 3	0.336868	0.942673	0.00196379	0.0142725	-0.000553331	0.0298707	0.99979	0.999782	0.625195	0.00550461	0.803177
rs1250546	LOC283050	[Tissierellaceae]	0.647047	0.0250203	0.0264898	0.000589907	-0.00668479	-0.00176691	0.99979	0.960498	0.880566	0.00551374	0.803177
rs254560	C5orf24	Uncl. Ruminococcus	0.837186	0.0106942	0.000800357	0.00132327	-0.00947342	0.0167227	0.99979	0.960498	0.621235	0.00556687	0.803177
rs2188962	HINT1	Uncl. [Mogibacteriaceae] 1	0.00254849	0.164948	0.259775	-0.0029234	-0.0025359	-0.00124336	0.700086	0.999782	0.957924	0.00564906	0.803177
rs2188962	HINT1	Uncl. [Mogibacteriaceae] 2	0.00254849	0.164948	0.259775	-0.0029234	-0.0025359	-0.00124336	0.700086	0.999782	0.957924	0.00564906	0.803177
rs11010067	PARD3	Staphylococcaceae	0.881133	0.0197657	0.0345629	0.000224003	-0.00323925	-0.0027022	0.99979	0.960498	0.889845	0.00566257	0.803177
rs1728785	ZFP90	Uncl. Peptostreptococcaceae 1	0.00966169	0.0708019	0.541296	-0.00402764	-0.0142843	0.00119016	0.941945	0.998557	0.978039	0.00566917	0.803177
rs1728785	ZFP90	Uncl. Peptostreptococcaceae 2	0.00966169	0.0708019	0.541296	-0.00402764	-0.0142843	0.00119016	0.941945	0.998557	0.978039	0.00566917	0.803177
rs26528	SBK1	Veillonella	0.133486	0.3255	0.0051488	-0.00618736	0.00341837	-0.0115662	0.99979	0.999782	0.691285	0.00569266	0.803177
rs6740462	SPRED2	Bifidobacterium	0.857659	0.00240905	0.0533719	0.0012291	0.0227441	0.00841073	0.99979	0.900023	0.895723	0.00569364	0.803177
rs10781499	CARD9	Betaproteobacteria	0.00129149	0.974941	0.543061	-0.0320799	0.000318637	-0.00606716	0.621146	0.999782	0.978039	0.00579497	0.803177
rs17229285	rs17229285	Bacteroides uniformis	0.0159736	0.146124	0.0444424	0.00437882	-0.00335724	0.00472206	0.99979	0.999782	0.895723	0.005857	0.803177
rs11742570	PTGER4	Bacteroides fragilis	0.996392	0.00137002	0.519275	-0.000115898	0.0576599	0.014995	0.99979	0.863819	0.977247	0.00586796	0.803177
rs12946510	CDK12	Pseudomonadales	0.333892	0.00277036	0.124481	0.00251109	0.0113531	0.010944	0.99979	0.915575	0.93849	0.00589491	0.803177
rs9264942	HCG22	Uncl. Enterococcus	0.605414	0.00387083	0.0492286	-0.000509337	-0.00588502	-0.00278523	0.99979	0.960498	0.895723	0.00590397	0.803177
rs2227551	rs2227551	Moraxellaceae	0.0171701	0.0418821	0.166821	0.00649964	0.0059163	-0.0102138	0.99979	0.971518	0.943639	0.00592372	0.803177
rs4845604	RORC	Lachnospiraceae	0.0211336	0.225372	0.0244397	0.0862265	0.044229	0.0435376	0.99979	0.999782	0.871381	0.00594664	0.803177
rs6651252	rs6651252	Uncl. Acinetobacter	0.00078822	0.385019	0.932649	0.00636779	-0.00176746	0.00072961	0.566306	0.999782	0.99497	0.00603946	0.803177
rs194749	RAD51B	Acinetobacter johnsonii	0.352362	0.190756	0.00208993	-0.00130579	0.00276067	-0.00636922	0.99979	0.999782	0.625195	0.00604867	0.803177
rs2816958	NR5A2	Bifidobacteriaceae	0.0058653	0.156269	0.125923	0.0232523	-0.0142358	0.00828329	0.85288	0.999782	0.93849	0.00606428	0.803177
rs2816958	NR5A2	Bifidobacteriales	0.0058653	0.156269	0.125923	0.0232523	-0.0142358	0.00828329	0.85288	0.999782	0.93849	0.00606428	0.803177
rs6667605	MORN1	Oscillospira	0.752072	0.706366	0.00105589	0.00191667	-0.00194328	-0.0145503	0.99979	0.999782	0.621235	0.00611666	0.803177
rs6667605	MORN1	Uncl. Oscillospira	0.752072	0.706366	0.00105589	0.00191667	-0.00194328	-0.0145503	0.99979	0.999782	0.621235	0.00611666	0.803177
rs4722672	HOXA1	Uncl. Enterococcus	0.384221	0.0169046	0.018675	-0.00112963	-0.00677804	-0.0035726	0.99979	0.960498	0.827965	0.00614643	0.803177
rs921720	TRIB1	Lachnospira	0.117031	0.0605653	0.0173652	-0.00454954	-0.00597746	-0.00912791	0.99979	0.98038	0.817418	0.00621902	0.803177
rs921720	TRIB1	Uncl. Lachnospira	0.117031	0.0605653	0.0173652	-0.00454954	-0.00597746	-0.00912791	0.99979	0.98038	0.817418	0.00621902	0.803177
rs10781499	CARD9	Sutterella	0.000305972	0.923635	0.436753	-0.0419913	-0.00109472	-0.00773194	0.469815	0.999782	0.976923	0.00623298	0.803177
rs10781499	CARD9	Uncl. Sutterella	0.000305972	0.923635	0.436753	-0.0419913	-0.00109472	-0.00773194	0.469815	0.999782	0.976923	0.00623298	0.803177
rs2413583	TAB1	Lactobacillus	0.00138607	0.168419	0.551178	0.00217114	-0.00333888	0.000670698	0.621146	0.999782	0.978039	0.00624697	0.803177
rs10781499	CARD9	Burkholderiales	0.00153036	0.924384	0.501062	-0.0321087	0.000950176	-0.0069259	0.621146	0.999782	0.976923	0.00626731	0.803177
rs26528	SBK1	Veillonella dispar	0.243246	0.218917	0.00316156	-0.00434439	0.00402008	-0.0110041	0.99979	0.999782	0.641098	0.00628332	0.803177
rs11879191	PPAN	Veillonella dispar	0.665209	0.506584	0.00153625	-0.00220756	0.00279643	0.0162384	0.99979	0.999782	0.625195	0.00634925	0.803177
rs2816958	NR5A2	Uncl. Blautia	0.0144173	0.664978	0.0540449	0.028232	-0.00822036	0.0217166	0.9971	0.999782	0.895723	0.00635599	0.803177
rs6426833	MINOS1	[Paraprevotellaceae]	0.688846	0.0274964	0.0284341	-0.0018827	0.00706825	0.0153168	0.99979	0.960498	0.888209	0.00637499	0.803177
rs6087990	C20orf112	Uncl. Burkholderiales 1	0.982515	0.100305	0.00782766	-1.12795e-05	0.00212117	0.00136309	0.99979	0.999782	0.729878	0.00639873	0.803177
rs6087990	C20orf112	Uncl. Burkholderiales 2	0.982515	0.100305	0.00782766	-1.12795e-05	0.00212117	0.00136309	0.99979	0.999782	0.729878	0.00639873	0.803177
rs6087990	C20orf112	Uncl. Burkholderiales 3	0.982515	0.100305	0.00782766	-1.12795e-05	0.00212117	0.00136309	0.99979	0.999782	0.729878	0.00639873	0.803177
rs11150589	LOC613037	Veillonella parvula	0.0297211	0.296152	0.014514	-0.00424294	-0.00100705	-0.0039993	0.99979	0.999782	0.803819	0.00640737	0.803177
rs4845604	RORC	Ruminococcus 2	0.0718615	0.884473	0.00205447	0.0223854	0.000860883	0.0259531	0.99979	0.999782	0.625195	0.00652081	0.803177
rs17391694	NEXN	Bilophila	0.276128	0.00290568	0.166079	0.00754585	0.0136359	-0.00608292	0.99979	0.922377	0.943639	0.00652139	0.803177
rs17391694	NEXN	Uncl. Bilophila	0.276128	0.00290568	0.166079	0.00754585	0.0136359	-0.00608292	0.99979	0.922377	0.943639	0.00652139	0.803177
rs2024092	MED16	Rothia mucilaginosa	0.373358	0.00355844	0.228182	0.00191759	-0.00432893	-0.00182098	0.99979	0.960498	0.950795	0.00659	0.803177
rs516246	FUT2	Pseudomonadaceae	0.368368	0.00222321	0.244528	-0.000669356	-0.00623087	0.00330565	0.99979	0.86549	0.954968	0.0066397	0.803177
rs3774937	SLC39A8	Uncl. Acinetobacter	0.0350035	0.639816	0.00600086	-0.00305786	-0.000662227	-0.0166463	0.99979	0.999782	0.69976	0.0066728	0.803177
rs2816958	NR5A2	Bifidobacterium	0.00421062	0.211937	0.197168	0.0241567	-0.0119142	0.00698617	0.808828	0.999782	0.950795	0.00671949	0.803177
rs17229285	rs17229285	Roseburia faecis	0.0579216	0.000956053	0.870271	0.00942652	-0.00476909	-0.000570346	0.99979	0.863819	0.990004	0.00673246	0.803177
rs12946510	CDK12	Moraxellaceae	0.0245647	0.0146337	0.381096	0.00505373	0.00650755	0.00575897	0.99979	0.960498	0.972217	0.00677587	0.803177
rs12946510	CDK12	Uncl. Pseudomonas	0.692511	0.0319764	0.0262356	-0.00057686	0.00387243	0.00572829	0.99979	0.960498	0.878231	0.00678133	0.803177
rs4243971	HCK	Oscillospira	0.130602	0.535129	0.00645511	0.00952493	-0.00313736	0.0130452	0.99979	0.999782	0.705569	0.00681058	0.803177
rs4243971	HCK	Uncl. Oscillospira	0.130602	0.535129	0.00645511	0.00952493	-0.00313736	0.0130452	0.99979	0.999782	0.705569	0.00681058	0.803177
rs10781499	CARD9	Alcaligenaceae	0.00036983	0.854009	0.439598	-0.0411525	-0.00209613	-0.0076647	0.469815	0.999782	0.976923	0.00684889	0.803177
rs7554511	C1orf106	Lacticigenium	0.00114393	0.232544	0.744341	0.00650243	-0.00314717	0.000224384	0.600613	0.999782	0.984537	0.00687014	0.803177
rs7554511	C1orf106	Lacticigenium naphtae	0.00114393	0.232544	0.744341	0.00650243	-0.00314717	0.000224384	0.600613	0.999782	0.984537	0.00687014	0.803177
rs2488389	CRB1	Uncl. Pseudomonas	0.00299647	0.285017	0.522389	-0.00533907	-0.00229453	0.00174354	0.744237	0.999782	0.977247	0.00688833	0.803177
rs2457996	IL8	Dorea formicigenerans	0.715299	0.0398424	0.0215044	-0.00226419	0.0141586	0.0095421	0.99979	0.964613	0.853474	0.00690769	0.803177
rs9358372	E2F3	Uncl. Streptococcus	0.0874483	0.0636534	0.0134841	-0.00723684	0.0114851	0.00909737	0.99979	0.985039	0.774715	0.00691844	0.803177
rs9358372	E2F3	Corynebacteriaceae	0.535647	0.406172	0.00211968	-0.000482619	0.0010839	0.00383451	0.99979	0.999782	0.625195	0.00693713	0.803177
rs9358372	E2F3	Corynebacterium	0.535647	0.406172	0.00211968	-0.000482619	0.0010839	0.00383451	0.99979	0.999782	0.625195	0.00693713	0.803177
rs3851228	KIAA1919	Uncl. Lachnospiraceae 1	0.0185855	0.304518	0.046329	0.051323	-0.0231592	0.0377094	0.99979	0.999782	0.895723	0.00693778	0.803177
rs3851228	KIAA1919	Uncl. Lachnospiraceae 2	0.0185855	0.304518	0.046329	0.051323	-0.0231592	0.0377094	0.99979	0.999782	0.895723	0.00693778	0.803177
rs1801274	Unknown	Lactobacillaceae	0.00296933	0.961475	0.29335	0.00198717	-7.9432e-05	0.000921282	0.744237	0.999782	0.96065	0.00700833	0.803177
rs11150589	LOC613037	[Mogibacteriaceae]	0.337429	0.000776561	0.551947	0.000836547	0.00720558	0.000660183	0.99979	0.863819	0.978039	0.00707612	0.803177
rs11741861	IRGM	Uncl. [Ruminococcus]	0.00236252	0.979881	0.0629777	-0.0602635	-0.000439705	-0.0190531	0.699153	0.999782	0.915088	0.00712156	0.803177
rs254560	C5orf24	Enterococcus	0.991139	0.731574	0.00121267	1.2131e-05	-0.000720158	-0.00415563	0.99979	0.999782	0.621235	0.00712163	0.803177
rs1440088	SF3B1	Uncl. Peptostreptococcaceae 1	0.0558656	0.564588	0.016288	-0.00310508	0.00451963	-0.00578992	0.99979	0.999782	0.817418	0.00728144	0.803177
rs1440088	SF3B1	Uncl. Peptostreptococcaceae 2	0.0558656	0.564588	0.016288	-0.00310508	0.00451963	-0.00578992	0.99979	0.999782	0.817418	0.00728144	0.803177
rs9358372	E2F3	Lactobacillales	0.327508	0.0784081	0.0116057	-0.00581945	0.0183538	0.0102695	0.99979	0.999782	0.758329	0.00728173	0.803177
rs6920220	OLIG3	Holdemania	0.251126	0.0756628	0.0078984	0.00392585	0.00357046	0.00335934	0.99979	0.999782	0.729878	0.00728815	0.803177
rs6920220	OLIG3	Uncl. Holdemania	0.251126	0.0756628	0.0078984	0.00392585	0.00357046	0.00335934	0.99979	0.999782	0.729878	0.00728815	0.803177
rs6920220	OLIG3	Uncl. Blautia	0.16382	0.00558507	0.288009	0.0125318	0.0426978	-0.00790028	0.99979	0.960498	0.96065	0.00731648	0.803177
rs11564258	MUC19	Uncl. [Ruminococcus]	0.00160597	0.578766	0.369509	-0.10163	-0.0223128	0.013817	0.621146	0.999782	0.97055	0.00741808	0.803177
rs3749171	GPC1	Acinetobacter johnsonii	0.0122241	0.770938	0.076178	-0.00376238	0.000708364	-0.00381804	0.9971	0.999782	0.930639	0.00743011	0.803177
rs6920220	OLIG3	Blautia	0.202291	0.00461132	0.154162	0.0118599	0.0457793	-0.00991552	0.99979	0.960498	0.938893	0.00744145	0.803177
rs1728785	ZFP90	Sutterella	0.665853	0.00228573	0.409353	-0.00598682	0.0373009	0.00953941	0.99979	0.86549	0.974389	0.00746127	0.803177
rs1728785	ZFP90	Uncl. Sutterella	0.665853	0.00228573	0.409353	-0.00598682	0.0373009	0.00953941	0.99979	0.86549	0.974389	0.00746127	0.803177
rs2641348	PHGDH	Acinetobacter	0.331179	0.00262115	0.179739	0.00276728	0.0104222	0.0130366	0.99979	0.915575	0.943639	0.00751769	0.803177
rs4743820	NFIL3	[Odoribacteraceae]	0.00468072	0.485117	0.0689638	-0.011023	-0.00214333	-0.0104663	0.838783	0.999782	0.927478	0.00753958	0.803177
rs2188962	HINT1	Betaproteobacteria	0.754808	0.023143	0.0409591	0.00329792	-0.0203145	-0.0215286	0.99979	0.960498	0.895723	0.00754661	0.803177
rs2816958	NR5A2	Uncl. Streptococcus	0.0505291	0.0107533	0.290091	-0.0126767	-0.0248751	-0.00578441	0.99979	0.960498	0.96065	0.00757898	0.803177
rs11742570	PTGER4	Pasteurellaceae	0.0444488	0.115455	0.0308552	0.0149078	0.00633243	0.0213256	0.99979	0.999782	0.889845	0.00760658	0.803177
rs11742570	PTGER4	Pasteurellales	0.0444488	0.115455	0.0308552	0.0149078	0.00633243	0.0213256	0.99979	0.999782	0.889845	0.00760658	0.803177
rs254560	C5orf24	Uncl. Enterococcus	0.976598	0.708178	0.00135416	3.19117e-05	-0.000774471	-0.00408604	0.99979	0.999782	0.621235	0.0076236	0.803177
rs7438704	TXK	Uncl. Clostridiaceae 1	0.0760765	0.794523	0.00263053	-0.0106843	-0.00674786	-0.0133278	0.99979	0.999782	0.636843	0.00763174	0.803177
rs7438704	TXK	Uncl. Clostridiaceae 2	0.0760765	0.794523	0.00263053	-0.0106843	-0.00674786	-0.0133278	0.99979	0.999782	0.636843	0.00763174	0.803177
NOD2	Unknown	Uncl. Enterobacteriaceae 1	0.0408968	0.0195578	0.199727	0.0478882	0.083803	0.025043	0.99979	0.960498	0.950795	0.00766045	0.803177
NOD2	Unknown	Uncl. Enterobacteriaceae 2	0.0408968	0.0195578	0.199727	0.0478882	0.083803	0.025043	0.99979	0.960498	0.950795	0.00766045	0.803177
rs7282490	AGPAT3	Uncl. Corynebacterium	0.00250634	0.384788	0.249747	-0.002439	-0.000848171	0.00122268	0.700086	0.999782	0.95532	0.00766126	0.803177
rs2111485	DPP4	Staphylococcus	0.341134	0.630031	0.000746471	0.00111256	0.000630369	0.00427119	0.99979	0.999782	0.621235	0.00768656	0.803177
rs9264942	HCG22	Aerococcaceae	0.825021	0.00118559	0.105019	-0.000370348	-0.00705873	0.00173216	0.99979	0.863819	0.930639	0.00775647	0.803177
rs17780256	LOC100499467	Actinomycetaceae	0.0909542	0.683508	0.00144112	-0.00268532	0.00153045	0.00416002	0.99979	0.999782	0.621235	0.00780415	0.803177
rs7495132	IQGAP1	Veillonella dispar	0.134887	0.00732957	0.446866	0.0097453	0.013642	-0.00420143	0.99979	0.960498	0.976923	0.00782936	0.803177
rs17694108	RHPN2	Uncl. Lactobacillus	0.0197463	0.404883	0.0505144	-0.0026	0.00117363	-0.00111227	0.99979	0.999782	0.895723	0.00789029	0.803177
rs2816958	NR5A2	Corynebacteriaceae	0.364427	0.160766	0.00621338	-0.00107932	0.0027435	0.00508429	0.99979	0.999782	0.69976	0.00790017	0.803177
rs2816958	NR5A2	Corynebacterium	0.364427	0.160766	0.00621338	-0.00107932	0.0027435	0.00508429	0.99979	0.999782	0.69976	0.00790017	0.803177
rs6667605	MORN1	[Ruminococcus]	0.512857	0.43606	0.00229282	0.0114102	-0.0165862	-0.020801	0.99979	0.999782	0.636843	0.00790642	0.803177
rs7134599	IFNG	Erysipelotrichaceae	0.00214675	0.466064	0.47756	-0.0333944	-0.00859517	0.00377674	0.687315	0.999782	0.976923	0.00791138	0.803177
rs7134599	IFNG	Erysipelotrichales	0.00214675	0.466064	0.47756	-0.0333944	-0.00859517	0.00377674	0.687315	0.999782	0.976923	0.00791138	0.803177
rs7134599	IFNG	Erysipelotrichi	0.00214675	0.466064	0.47756	-0.0333944	-0.00859517	0.00377674	0.687315	0.999782	0.976923	0.00791138	0.803177
rs9264942	HCG22	Enterococcus	0.594718	0.00545235	0.0522262	-0.000526625	-0.00575105	-0.00277018	0.99979	0.960498	0.895723	0.00802471	0.810761
rs2641348	PHGDH	Pseudomonadales	0.231737	0.00252926	0.289803	0.00524449	0.0164054	0.0113759	0.99979	0.915575	0.96065	0.00804395	0.810761
rs10781499	CARD9	Enterococcaceae	0.923113	0.394823	0.00113042	0.000112736	-0.00237093	0.00383501	0.99979	0.999782	0.621235	0.00820735	0.823076
rs529866	CLEC16A	[Eubacterium]	0.00208147	0.503538	0.0297248	0.0217935	0.00679098	-0.00837448	0.687315	0.999782	0.889845	0.00823889	0.823076
rs7608910	PAPOLG	Dorea formicigenerans	0.170655	0.0586051	0.0175818	0.0525539	0.00760161	0.00662757	0.99979	0.98038	0.817418	0.00826836	0.823076
rs13204742	THEMIS	Lactobacillus	0.00356143	0.362967	0.296125	-0.00187036	0.00222403	-0.00139581	0.799331	0.999782	0.96065	0.00828364	0.823076
rs1440088	SF3B1	Deltaproteobacteria	0.914445	0.0011635	0.590867	-0.000621408	-0.00792377	0.00290799	0.99979	0.863819	0.979568	0.00834758	0.826499
rs6708413	IL18RAP	Actinobacteria 2	0.910638	0.911077	0.00117958	0.000704743	-0.00099426	-0.0106024	0.99979	0.999782	0.621235	0.00842095	0.828988
rs1250546	LOC283050	Gemellaceae	0.723135	0.00606733	0.178011	-0.000580765	0.00785413	0.00116401	0.99979	0.960498	0.943639	0.00845759	0.828988
rs7554511	C1orf106	Corynebacteriaceae	0.0516943	0.303982	0.0211713	-0.00187261	0.00155825	-0.00278637	0.99979	0.999782	0.853474	0.00855575	0.828988
rs7554511	C1orf106	Corynebacterium	0.0516943	0.303982	0.0211713	-0.00187261	0.00155825	-0.00278637	0.99979	0.999782	0.853474	0.00855575	0.828988
rs11879191	PPAN	Blautia producta	0.355698	0.39473	0.00278945	-0.00488113	0.00687369	0.00674867	0.99979	0.999782	0.636843	0.00860106	0.828988
rs3742130	DOCK9	Phascolarctobacterium	0.0136221	0.0744381	0.182803	0.0113569	0.0066335	0.00806316	0.9971	0.999782	0.944095	0.00862212	0.828988
rs3742130	DOCK9	Uncl. Phascolarctobacterium	0.0136221	0.0744381	0.182803	0.0113569	0.0066335	0.00806316	0.9971	0.999782	0.944095	0.00862212	0.828988
rs4722672	HOXA1	Enterococcus	0.390646	0.0236667	0.0201139	-0.00111904	-0.00652037	-0.00355741	0.99979	0.960498	0.847469	0.00864409	0.828988
rs1728785	ZFP90	Alcaligenaceae	0.634252	0.00260116	0.428502	-0.00654906	0.0367468	0.00913228	0.99979	0.915575	0.976651	0.00869306	0.828988
rs17229285	rs17229285	Gammaproteobacteria	0.126555	0.845423	0.00883165	-0.0350517	0.00572609	-0.0578002	0.99979	0.999782	0.729878	0.00871403	0.828988
rs1250546	LOC283050	Gemellales	0.725005	0.00624419	0.179242	-0.00057681	0.00785377	0.00116145	0.99979	0.960498	0.943639	0.00872448	0.828988
rs3091315	ASIC2	Veillonella dispar	0.220614	0.0233948	0.0483557	0.00525879	-0.0085458	-0.00846042	0.99979	0.960498	0.895723	0.00880629	0.828988
rs2503322	RSPO3	Uncl. Clostridiales 1	0.00150463	0.756691	0.307351	0.026894	0.00169038	-0.00684663	0.621146	0.999782	0.961501	0.00885557	0.828988
rs2503322	RSPO3	Uncl. Clostridiales 2	0.00150463	0.756691	0.307351	0.026894	0.00169038	-0.00684663	0.621146	0.999782	0.961501	0.00885557	0.828988
rs2503322	RSPO3	Uncl. Clostridiales 3	0.00150463	0.756691	0.307351	0.026894	0.00169038	-0.00684663	0.621146	0.999782	0.961501	0.00885557	0.828988
rs7097656	MAT1A	Veillonella parvula	0.406657	0.183034	0.00623789	-0.00245317	0.00154762	0.00633548	0.99979	0.999782	0.69976	0.0088773	0.828988
rs6716753	SP140	Actinomycetales	0.0545315	0.0209702	0.0885729	0.00471961	0.0107467	-0.00372906	0.99979	0.960498	0.930639	0.00888942	0.828988
rs7097656	MAT1A	Flavobacteriaceae	0.00651944	0.337707	0.088386	0.00221287	0.00519688	0.00167724	0.863518	0.999782	0.930639	0.00896106	0.828988
rs6871626	IL12B	Uncl. Streptococcus	0.00317603	0.988426	0.364128	0.0135914	-8.91946e-05	0.00328662	0.767176	0.999811	0.9691	0.00897704	0.828988
rs12778642	IDE	Bifidobacterium longum	0.00329796	0.0853813	0.694408	0.00126519	0.0017375	0.000187721	0.783127	0.999782	0.981952	0.0089953	0.828988
rs1893217	PTPN2	Uncl. Pasteurellaceae 1	0.0153858	0.075888	0.0481869	-0.00222373	-0.001717	0.00217753	0.9971	0.999782	0.895723	0.00905216	0.828988
rs1893217	PTPN2	Uncl. Pasteurellaceae 2	0.0153858	0.075888	0.0481869	-0.00222373	-0.001717	0.00217753	0.9971	0.999782	0.895723	0.00905216	0.828988
rs11229555	OR5B17	Rhizobiales	0.846104	0.00449301	0.259904	0.000268293	-0.00658287	-0.0021273	0.99979	0.960498	0.957924	0.00905318	0.828988
rs6871626	IL12B	Bacilli	0.0072636	0.38789	0.162292	0.0186766	-0.0118849	0.00710906	0.888761	0.999782	0.940531	0.00912794	0.83186
rs6863411	LOC729080	Uncl. Oxalobacteraceae 1	0.00287138	0.414056	0.174148	0.00384568	0.0012471	-0.000750183	0.744237	0.999782	0.943639	0.0091959	0.83186
rs6863411	LOC729080	Uncl. Oxalobacteraceae 2	0.00287138	0.414056	0.174148	0.00384568	0.0012471	-0.000750183	0.744237	0.999782	0.943639	0.0091959	0.83186
rs13204742	THEMIS	[Ruminococcus] gnavus	0.0474449	0.0252724	0.68156	-0.0444732	-0.0720121	0.00394281	0.99979	0.960498	0.981301	0.00926411	0.83186
rs11879191	PPAN	Rhizobiales	0.00145139	0.226032	0.82667	0.00458301	-0.00321285	0.000485182	0.621146	0.999782	0.988461	0.00926929	0.83186
rs1042058	MTPAP	[Odoribacteraceae]	0.00126269	0.182474	0.884666	-0.0105168	-0.00354017	-0.000766579	0.621146	0.999782	0.991079	0.00929644	0.83186
rs1292053	CLTC	[Tissierellaceae]	0.0265905	0.412105	0.0454769	-0.00293426	0.00227876	-0.00165781	0.99979	0.999782	0.895723	0.00933273	0.83186
rs1250546	LOC283050	Uncl. Gemellaceae 1	0.715843	0.0064928	0.186681	-0.000593457	0.00777974	0.00113541	0.99979	0.960498	0.945897	0.00935174	0.83186
rs1250546	LOC283050	Uncl. Gemellaceae 2	0.715843	0.0064928	0.186681	-0.000593457	0.00777974	0.00113541	0.99979	0.960498	0.945897	0.00935174	0.83186
rs2155219	PRKRIR	Lactobacillales	0.0986365	0.0232218	0.0541393	-0.0101736	0.0229556	0.0070391	0.99979	0.960498	0.895723	0.00965395	0.843725
rs7134599	IFNG	Uncl. Pasteurellaceae 1	0.0784043	0.0160969	0.00355102	-0.00133731	-0.00156224	0.00239644	0.99979	0.960498	0.660634	0.00968637	0.843725
rs7134599	IFNG	Uncl. Pasteurellaceae 2	0.0784043	0.0160969	0.00355102	-0.00133731	-0.00156224	0.00239644	0.99979	0.960498	0.660634	0.00968637	0.843725
rs12722515	GDI2	Uncl. Limnohabitans	0.00396631	0.255895	0.319268	-0.00403998	0.0043298	-0.00297665	0.799331	0.999782	0.961501	0.00971474	0.843725
rs12722515	GDI2	Limnohabitans	0.00396631	0.264973	0.319268	-0.00403998	0.00425639	-0.00297665	0.799331	0.999782	0.961501	0.00971474	0.843725
rs2024092	MED16	Uncl. Burkholderiales 1	0.266778	0.680048	0.00118956	-0.000709332	-0.00064473	-0.00197868	0.99979	0.999782	0.621235	0.00972602	0.843725
rs2024092	MED16	Uncl. Burkholderiales 2	0.266778	0.680048	0.00118956	-0.000709332	-0.00064473	-0.00197868	0.99979	0.999782	0.621235	0.00972602	0.843725
rs2024092	MED16	Uncl. Burkholderiales 3	0.266778	0.680048	0.00118956	-0.000709332	-0.00064473	-0.00197868	0.99979	0.999782	0.621235	0.00972602	0.843725
rs2930047	DAP	Coriobacteriaceae	0.831018	0.321015	0.000824779	-0.000839074	-0.00340045	-0.00813943	0.99979	0.999782	0.621235	0.00987582	0.848836
rs2930047	DAP	Coriobacteriales	0.831018	0.321015	0.000824779	-0.000839074	-0.00340045	-0.00813943	0.99979	0.999782	0.621235	0.00987582	0.848836
rs2930047	DAP	Coriobacteriia	0.831018	0.321015	0.000824779	-0.000839074	-0.00340045	-0.00813943	0.99979	0.999782	0.621235	0.00987582	0.848836
rs4256159	rs4256159	Clostridium 1	0.849162	0.546871	0.000479967	0.000953459	0.00643839	0.014584	0.99979	0.999782	0.621235	0.00997717	0.849941
rs529866	CLEC16A	Collinsella	0.89508	0.0837878	0.00298661	-0.000673052	-0.00714627	-0.00631543	0.99979	0.999782	0.639109	0.010016	0.849941
rs9297145	TRRAP	Coprococcus	0.247321	0.00192032	0.473629	0.0108186	0.0338964	0.00634833	0.99979	0.863819	0.976923	0.0100497	0.849941
rs11739663	SLC9A3	Veillonellaceae	0.0038413	0.601732	0.0976705	0.0343645	0.00384928	0.0162761	0.799331	0.999782	0.930639	0.0100785	0.849941
rs1440088	SF3B1	Peptostreptococcaceae	0.259258	0.574527	0.00511642	-0.00207798	0.00432395	-0.00766071	0.99979	0.999782	0.691285	0.0101146	0.849941
rs6708413	IL18RAP	Lactobacillaceae	0.109375	0.0169344	0.12252	-0.00121394	-0.00449905	-0.00140329	0.99979	0.960498	0.93849	0.0101198	0.849941
rs10865331	rs10865331	Uncl. Lachnospiraceae 1	0.528369	0.477411	0.0025287	-0.00851871	0.0108412	-0.0363614	0.99979	0.999782	0.636843	0.0101783	0.849941
rs10865331	rs10865331	Uncl. Lachnospiraceae 2	0.528369	0.477411	0.0025287	-0.00851871	0.0108412	-0.0363614	0.99979	0.999782	0.636843	0.0101783	0.849941
rs477515	C6orf10	Bilophila	0.0534607	0.334807	0.0128468	0.00848588	0.00348153	0.00638085	0.99979	0.999782	0.767837	0.0102257	0.849941
rs477515	C6orf10	Uncl. Bilophila	0.0534607	0.334807	0.0128468	0.00848588	0.00348153	0.00638085	0.99979	0.999782	0.767837	0.0102257	0.849941
rs4722672	HOXA1	Enterococcaceae	0.435844	0.021083	0.0250919	-0.00116773	-0.00737172	-0.00354313	0.99979	0.960498	0.875408	0.0102475	0.849941
rs11742570	PTGER4	Bacilli	0.109459	0.514363	0.012404	0.0106751	-0.009107	0.0119213	0.99979	0.999782	0.764776	0.0103214	0.849941
rs259964	TH1L	Roseburia faecis	0.892253	0.00152351	0.808293	0.00065612	0.00409522	-0.000839725	0.99979	0.863819	0.986876	0.0103321	0.849941
rs13126505	BANK1	[Ruminococcus] gnavus	0.641878	0.00826272	0.166467	-0.0145678	0.0993696	0.0165834	0.99979	0.960498	0.943639	0.0104384	0.849941
rs561722	NNMT	Micrococcaceae	0.0137	0.100474	0.118062	0.00350867	0.00348419	-0.00196113	0.9971	0.999782	0.93849	0.0104451	0.849941
rs11054935	LRP6	Carnobacteriaceae	0.0940688	0.0146874	0.370799	-0.00167587	-0.00275514	0.000452875	0.99979	0.960498	0.97073	0.0104789	0.849941
rs254560	C5orf24	Ruminococcus 2	0.853192	0.0343489	0.00163544	0.00138454	-0.0084714	0.0204191	0.99979	0.960498	0.625195	0.0105692	0.849941
rs1893217	PTPN2	Pasteurellaceae	0.0838705	0.0168091	0.270902	-0.0157623	-0.0141983	0.0140111	0.99979	0.960498	0.96065	0.0106641	0.849941
rs1893217	PTPN2	Pasteurellales	0.0838705	0.0168091	0.270902	-0.0157623	-0.0141983	0.0140111	0.99979	0.960498	0.96065	0.0106641	0.849941
rs10865331	rs10865331	Coriobacteriaceae	0.474842	0.00749783	0.0681521	-0.0028873	-0.00956571	-0.00437877	0.99979	0.960498	0.924207	0.0106684	0.849941
rs10865331	rs10865331	Coriobacteriales	0.474842	0.00749783	0.0681521	-0.0028873	-0.00956571	-0.00437877	0.99979	0.960498	0.924207	0.0106684	0.849941
rs10865331	rs10865331	Coriobacteriia	0.474842	0.00749783	0.0681521	-0.0028873	-0.00956571	-0.00437877	0.99979	0.960498	0.924207	0.0106684	0.849941
rs2457996	IL8	Bifidobacteriaceae	0.0458363	0.832528	0.0308628	0.0154823	-0.00239487	0.0111573	0.99979	0.999782	0.889845	0.0106959	0.849941
rs2457996	IL8	Bifidobacteriales	0.0458363	0.832528	0.0308628	0.0154823	-0.00239487	0.0111573	0.99979	0.999782	0.889845	0.0106959	0.849941
rs9297145	TRRAP	Uncl. Coprococcus	0.24976	0.00192054	0.50814	0.0107547	0.0338963	0.00577222	0.99979	0.863819	0.976923	0.0107065	0.849941
rs4845604	RORC	Oscillospira	0.757239	0.682937	0.000471386	0.00340654	0.00311468	0.0218744	0.99979	0.999782	0.621235	0.0107077	0.849941
rs4845604	RORC	Uncl. Oscillospira	0.757239	0.682937	0.000471386	0.00340654	0.00311468	0.0218744	0.99979	0.999782	0.621235	0.0107077	0.849941
rs11083840	PPP5C	Blautia	0.138269	0.802567	0.0103438	0.010763	-0.00324586	0.0165895	0.99979	0.999782	0.729878	0.0107981	0.850833
rs13126505	BANK1	[Ruminococcus]	0.0572159	0.0247723	0.057759	-0.0619088	0.0825461	0.0270396	0.99979	0.960498	0.905656	0.010802	0.850833
rs568617	PCNXL3	[Odoribacteraceae]	0.0305014	0.686491	0.0470698	-0.0085942	0.00126048	-0.0118302	0.99979	0.999782	0.895723	0.0108339	0.850833
rs11168249	HDAC7/VDR	Enterococcaceae	0.0675519	0.0213357	0.141815	-0.00223245	-0.00504262	0.00177877	0.99979	0.960498	0.93849	0.0108704	0.850833
rs1250546	LOC283050	Lactobacillaceae	0.0461216	0.309887	0.0174778	0.00123938	0.00184865	0.00204259	0.99979	0.999782	0.817418	0.0109156	0.850833
rs7134599	IFNG	Veillonella parvula	0.00556412	0.260378	0.0757791	-0.00590002	-0.000983018	0.00300903	0.85288	0.999782	0.928434	0.0109195	0.850833
rs38911	ST7	Roseburia	0.0018863	0.769027	0.888375	0.0186222	0.000895404	-0.00077267	0.687315	0.999782	0.991185	0.0109315	0.850833
rs2284553	C21orf54	Bifidobacterium animalis	0.192339	0.00758725	0.019094	0.0014328	0.00215834	-0.00117108	0.99979	0.960498	0.831122	0.0109884	0.852892
rs7097656	MAT1A	Uncl. Flavobacterium	0.00377133	0.307451	0.219701	0.00233396	0.00550231	0.000745218	0.799331	0.999782	0.950795	0.0110852	0.858031
rs1819333	CCR6	Gemellaceae	0.662789	0.201124	0.00742487	0.000738979	-0.00355807	-0.00227605	0.99979	0.999782	0.720573	0.01121	0.863404
rs7097656	MAT1A	Flavobacterium	0.00377133	0.314423	0.219701	0.00233396	0.00542181	0.000745218	0.799331	0.999782	0.950795	0.0112825	0.863404
rs559928	MACROD1	Streptococcus infantis	0.209005	0.00720061	0.856226	-0.000636224	-0.00476542	8.28649e-05	0.99979	0.960498	0.989507	0.0112857	0.863404
NOD2	Unknown	Staphylococcaceae	0.432541	0.208264	0.00723846	-0.00123091	0.00240742	0.00382166	0.99979	0.999782	0.720573	0.0113023	0.863404
rs11879191	PPAN	Uncl. Limnohabitans	0.269982	0.00177578	0.854338	0.00138297	-0.0106283	-0.000549224	0.99979	0.863819	0.989507	0.0113646	0.863404
rs13204742	THEMIS	[Ruminococcus]	0.0329678	0.0460931	0.660374	-0.0552685	-0.0626494	0.00503538	0.99979	0.971518	0.980714	0.0113807	0.863404
rs2188962	HINT1	Uncl. Roseburia	0.00276328	0.123312	0.774826	-0.0149409	-0.00395554	-0.00127144	0.737402	0.999782	0.986826	0.0114014	0.863404
rs6087990	C20orf112	SMB53	0.164664	0.631397	0.00930532	-0.00148256	0.000793084	-0.00126577	0.99979	0.999782	0.729878	0.0114628	0.863404
rs6087990	C20orf112	Uncl. SMB53	0.164664	0.631397	0.00930532	-0.00148256	0.000793084	-0.00126577	0.99979	0.999782	0.729878	0.0114628	0.863404
rs11879191	PPAN	Comamonadaceae	0.830759	0.00185346	0.827607	0.000582007	-0.0173721	-0.00142549	0.99979	0.863819	0.988765	0.0114737	0.863404
rs4656958	SLAMF1	Rhizobiales	0.736343	0.756127	0.00204047	-0.000397476	0.000666331	0.00520796	0.99979	0.999782	0.625195	0.0115315	0.863404
rs7404095	PALB2	Uncl. Corynebacterium	0.100402	0.0155385	0.0976582	0.00113336	0.00202685	-0.00184528	0.99979	0.960498	0.930639	0.011643	0.863404
rs6667605	MORN1	Blautia	0.349811	0.00446038	0.0742624	0.00688067	0.0358992	-0.0112445	0.99979	0.960498	0.928228	0.0116443	0.863404
rs1569328	FOS	Acinetobacter	0.380132	0.351568	0.00410848	0.00233105	-0.00366656	0.0237461	0.99979	0.999782	0.675193	0.0116538	0.863404
rs1819333	CCR6	Uncl. Gemellaceae 1	0.697831	0.197202	0.00795687	0.000654379	-0.0035835	-0.00224511	0.99979	0.999782	0.729878	0.0117013	0.863404
rs1819333	CCR6	Uncl. Gemellaceae 2	0.697831	0.197202	0.00795687	0.000654379	-0.0035835	-0.00224511	0.99979	0.999782	0.729878	0.0117013	0.863404
rs1569328	FOS	Phascolarctobacterium	0.805536	0.0656393	0.0239239	-0.00159761	0.00820427	0.0155169	0.99979	0.989979	0.871381	0.0117093	0.863404
rs1569328	FOS	Uncl. Phascolarctobacterium	0.805536	0.0656393	0.0239239	-0.00159761	0.00820427	0.0155169	0.99979	0.989979	0.871381	0.0117093	0.863404
rs6426833	MINOS1	Porphyromonadaceae	0.0214863	0.0207731	0.616773	0.0292121	0.0129264	0.00651964	0.99979	0.960498	0.980714	0.011782	0.866489
rs4722672	HOXA1	Aerococcaceae	0.659302	0.515668	0.0030901	0.000978922	-0.001932	-0.00334556	0.99979	0.999782	0.639109	0.0118583	0.867075
rs7134599	IFNG	Veillonella dispar	0.0612166	0.10329	0.0155142	-0.00720388	0.00547746	0.0088027	0.99979	0.999782	0.817418	0.0119162	0.867075
rs1654644	LILRB1	Lactobacillales	0.18205	0.0210319	0.0732573	0.00775285	0.024457	0.00692388	0.99979	0.960498	0.928228	0.0119564	0.867075
rs4243971	HCK	Uncl. Comamonadaceae 1	0.0635816	0.021487	0.206333	-0.00307169	-0.00689485	-0.00393803	0.99979	0.960498	0.950795	0.0120031	0.867075
rs4243971	HCK	Uncl. Comamonadaceae 2	0.0635816	0.021487	0.206333	-0.00307169	-0.00689485	-0.00393803	0.99979	0.960498	0.950795	0.0120031	0.867075
rs17229285	rs17229285	Uncl. Lachnospiraceae 1	0.183323	0.613586	0.00883752	0.0186063	-0.00826149	0.0280587	0.99979	0.999782	0.729878	0.0120298	0.867075
rs17229285	rs17229285	Uncl. Lachnospiraceae 2	0.183323	0.613586	0.00883752	0.0186063	-0.00826149	0.0280587	0.99979	0.999782	0.729878	0.0120298	0.867075
rs17694108	RHPN2	Uncl. Streptococcus	0.00205648	0.790307	0.302961	0.0143908	0.00186574	-0.00402164	0.687315	0.999782	0.961285	0.0120628	0.867075
rs10781499	CARD9	Blautia obeum	0.145756	0.313797	0.0111566	0.000995469	-0.000830802	0.00196752	0.99979	0.999782	0.748329	0.0120685	0.867075
rs3774937	SLC39A8	Acinetobacter	0.0733881	0.799786	0.00487566	-0.00329243	-0.000679841	-0.0194544	0.99979	0.999782	0.678246	0.0121461	0.868728
rs3774937	SLC39A8	Desulfovibrionaceae	0.513307	0.697632	0.0032032	0.00356262	-0.0012848	0.0122426	0.99979	0.999782	0.641098	0.0121845	0.868728
rs3774937	SLC39A8	Desulfovibrionales	0.513307	0.697632	0.0032032	0.00356262	-0.0012848	0.0122426	0.99979	0.999782	0.641098	0.0121845	0.868728
rs11879191	PPAN	Limnohabitans	0.269982	0.00194221	0.854338	0.00138297	-0.0105609	-0.000549224	0.99979	0.863819	0.989507	0.0122811	0.87339
rs12722515	GDI2	[Paraprevotellaceae]	0.0113855	0.146421	0.0703162	0.0174058	0.00659114	-0.018349	0.9971	0.999782	0.928228	0.0123309	0.874714
rs2790216	IPMK	Actinomycetales	0.00630072	0.165594	0.280665	-0.00693202	-0.00698815	-0.00237273	0.85288	0.999782	0.96065	0.0123671	0.875068
rs12942547	STAT3	Actinomyces	0.693435	0.871417	0.000487029	-0.000410528	-0.000512998	-0.00334619	0.99979	0.999782	0.621235	0.0124155	0.8759
rs6651252	rs6651252	Lactobacillus	0.31507	0.331406	0.00282601	-0.000709971	-0.00244258	-0.0039351	0.99979	0.999782	0.638588	0.0124414	0.8759
rs2188962	HINT1	Alcaligenaceae	0.682872	0.097895	0.0174696	0.00505837	-0.01653	-0.024682	0.99979	0.999782	0.817418	0.012606	0.885267
rs10865331	rs10865331	Lachnospiraceae	0.438335	0.745162	0.00395735	-0.0166667	0.00842417	-0.0445265	0.99979	0.999782	0.675193	0.0127617	0.888291
rs1847472	rs1847472	Firmicutes	0.070565	0.075231	0.0576924	-0.0512936	-0.0478438	-0.0394451	0.99979	0.999782	0.905656	0.0128093	0.888291
rs4728142	Unknown	Corynebacteriaceae	0.822804	0.0813023	0.00459339	0.000156309	0.00228436	0.00325859	0.99979	0.999782	0.675193	0.0128423	0.888291
rs4728142	Unknown	Corynebacterium	0.822804	0.0813023	0.00459339	0.000156309	0.00228436	0.00325859	0.99979	0.999782	0.675193	0.0128423	0.888291
rs2382817	SLC11A1	Uncl. Pasteurellaceae 1	0.0902471	0.0193542	0.177695	-0.00125171	-0.0014498	-0.00111399	0.99979	0.960498	0.943639	0.0129434	0.888291
rs2382817	SLC11A1	Uncl. Pasteurellaceae 2	0.0902471	0.0193542	0.177695	-0.00125171	-0.0014498	-0.00111399	0.99979	0.960498	0.943639	0.0129434	0.888291
rs2266959	rs2266959	Dorea formicigenerans	0.833331	0.0505366	0.00742855	-0.00116139	-0.00889097	-0.00872865	0.99979	0.98038	0.720573	0.0130239	0.888291
rs9264942	HCG22	Lacticigenium	0.969814	0.00183254	0.347339	-5.87831e-05	-0.00693962	0.000699078	0.99979	0.863819	0.964012	0.0130318	0.888291
rs9264942	HCG22	Lacticigenium naphtae	0.969814	0.00183254	0.347339	-5.87831e-05	-0.00693962	0.000699078	0.99979	0.863819	0.964012	0.0130318	0.888291
rs7608910	PAPOLG	Cyanobacteria	0.00391818	0.455792	0.650399	0.0681765	0.00154474	-0.000810277	0.799331	0.999782	0.980714	0.0130866	0.888291
rs38911	ST7	Moraxellaceae	0.421528	0.00425103	0.409626	-0.00174639	-0.00710748	0.00532109	0.99979	0.960498	0.974389	0.0131249	0.888291
rs10495903	THADA	Streptococcus alactolyticus	0.136177	0.46293	0.00387329	-0.00437753	0.00318096	0.00415061	0.99979	0.999782	0.675193	0.0131321	0.888291
rs38911	ST7	Uncl. Dorea	0.973494	0.0106325	0.00184798	-0.000316366	0.0307755	-0.010989	0.99979	0.960498	0.625195	0.0131696	0.888291
rs8005161	GALC	Uncl. Erysipelotrichaceae 1	0.11918	0.0461753	0.058323	-0.0262067	-0.0334838	-0.0107463	0.99979	0.971518	0.907894	0.0132873	0.888291
rs8005161	GALC	Uncl. Erysipelotrichaceae 2	0.11918	0.0461753	0.058323	-0.0262067	-0.0334838	-0.0107463	0.99979	0.971518	0.907894	0.0132873	0.888291
rs913678	CEBPB	Coriobacteriaceae	0.00154179	0.807169	0.258277	0.0144476	0.000937165	0.00250897	0.621146	0.999782	0.956885	0.0133023	0.888291
rs913678	CEBPB	Coriobacteriales	0.00154179	0.807169	0.258277	0.0144476	0.000937165	0.00250897	0.621146	0.999782	0.956885	0.0133023	0.888291
rs913678	CEBPB	Coriobacteriia	0.00154179	0.807169	0.258277	0.0144476	0.000937165	0.00250897	0.621146	0.999782	0.956885	0.0133023	0.888291
rs2413583	TAB1	Anaerostipes	0.826881	0.15392	0.0118291	-0.000728277	0.00315765	0.00863893	0.99979	0.999782	0.758329	0.0133069	0.888291
rs2413583	TAB1	Uncl. Anaerostipes	0.826881	0.15392	0.0118291	-0.000728277	0.00315765	0.00863893	0.99979	0.999782	0.758329	0.0133069	0.888291
rs3851228	KIAA1919	[Ruminococcus] gnavus	0.325111	0.944656	0.00560425	0.0246797	-0.00235514	0.0279186	0.99979	0.999782	0.69976	0.0133149	0.888291
rs2284553	C21orf54	Comamonadaceae	0.291231	0.818822	0.00630667	0.00226216	-0.00104087	0.0133759	0.99979	0.999782	0.69976	0.0134075	0.890612
rs7746082	ATG5	Enterococcaceae	0.876947	0.0965935	0.0190241	-0.000181879	0.00425046	0.00335447	0.99979	0.999782	0.831122	0.0134132	0.890612
rs2155219	PRKRIR	Uncl. Actinomyces	0.792521	0.193776	0.00955811	-0.000300502	0.00361501	0.00262601	0.99979	0.999782	0.729878	0.0135047	0.89107
rs2284553	C21orf54	Uncl. Comamonadaceae 1	0.107888	0.927042	0.017191	0.00281109	-0.000299094	0.00746258	0.99979	0.999782	0.817418	0.0135209	0.89107
rs2284553	C21orf54	Uncl. Comamonadaceae 2	0.107888	0.927042	0.017191	0.00281109	-0.000299094	0.00746258	0.99979	0.999782	0.817418	0.0135209	0.89107
rs12942547	STAT3	Uncl. Actinomyces	0.765394	0.889938	0.000486514	-0.000327376	-0.000421715	-0.00331909	0.99979	0.999782	0.621235	0.0136235	0.89107
rs2111485	DPP4	Staphylococcaceae	0.389087	0.927458	0.000921045	0.0011365	0.000117387	0.00414589	0.99979	0.999782	0.621235	0.0136549	0.89107
rs2155219	PRKRIR	Streptococcus alactolyticus	0.491188	0.00766133	0.247303	-0.00138997	0.00864668	0.00123192	0.99979	0.960498	0.95532	0.0137718	0.89107
rs17293632	SMAD3	Desulfovibrionaceae	0.0670561	0.0209217	0.0912467	-0.0099806	0.00833439	0.00755455	0.99979	0.960498	0.930639	0.0138618	0.89107
rs17293632	SMAD3	Desulfovibrionales	0.0670561	0.0209217	0.0912467	-0.0099806	0.00833439	0.00755455	0.99979	0.960498	0.930639	0.0138618	0.89107
rs6740462	SPRED2	Uncl. Clostridiaceae 1	0.680584	0.00281012	0.160178	-0.00295343	-0.0797307	0.00781474	0.99979	0.915575	0.940503	0.0138836	0.89107
rs6740462	SPRED2	Uncl. Clostridiaceae 2	0.680584	0.00281012	0.160178	-0.00295343	-0.0797307	0.00781474	0.99979	0.915575	0.940503	0.0138836	0.89107
rs7495132	IQGAP1	Actinobacteria 1	0.72986	0.00262078	0.994138	0.00326098	0.036836	-3.65024e-05	0.99979	0.915575	0.999468	0.0138854	0.89107
rs11739663	SLC9A3	Roseburia faecis	0.00237535	0.806171	0.359428	0.0171112	0.000422641	-0.00398592	0.699153	0.999782	0.968162	0.0138987	0.89107
rs5763767	CABP7	Parabacteroides distasonis	0.105795	0.0182122	0.364243	0.0121237	0.0044879	-0.00765629	0.99979	0.960498	0.9691	0.0139727	0.89107
rs17119	rs17119	Actinomycetaceae	0.314969	0.500207	0.0061429	0.00158982	-0.00242443	0.00446704	0.99979	0.999782	0.69976	0.0140231	0.89107
rs12778642	IDE	[Paraprevotellaceae]	0.033334	0.058117	0.693936	-0.0102137	-0.00636742	0.00279253	0.99979	0.98038	0.981952	0.0140384	0.89107
rs1182188	LFNG	Micrococcaceae	0.00248576	0.107869	0.780236	0.00443156	-0.00334176	0.000359117	0.700086	0.999782	0.986826	0.0140522	0.89107
rs6871626	IL12B	[Tissierellaceae]	0.833059	0.188232	0.0103452	-0.000315617	0.00386643	0.00220981	0.99979	0.999782	0.729878	0.014101	0.89107
rs6740462	SPRED2	Blautia	0.0985742	0.00415543	0.854956	0.0151091	0.041154	0.00157522	0.99979	0.960498	0.989507	0.0142232	0.89107
rs3742130	DOCK9	Haemophilus parainfluenzae	0.00760501	0.464838	0.099317	-0.020734	-0.00347755	-0.0157952	0.890126	0.999782	0.930639	0.0142513	0.89107
rs13204742	THEMIS	Bilophila	0.00575419	0.342679	0.713769	-0.0163051	-0.00404413	0.00153407	0.85288	0.999782	0.983346	0.014254	0.89107
rs13204742	THEMIS	Uncl. Bilophila	0.00575419	0.342679	0.713769	-0.0163051	-0.00404413	0.00153407	0.85288	0.999782	0.983346	0.014254	0.89107
rs38911	ST7	Uncl. Lachnospiraceae 1	0.250936	0.00786987	0.766162	0.0150089	0.0365521	-0.00327469	0.99979	0.960498	0.985862	0.0142726	0.89107
rs38911	ST7	Uncl. Lachnospiraceae 2	0.250936	0.00786987	0.766162	0.0150089	0.0365521	-0.00327469	0.99979	0.960498	0.985862	0.0142726	0.89107
rs38911	ST7	Roseburia faecis	0.0020006	0.992611	0.639329	0.0142017	1.15588e-05	-0.00167575	0.687315	0.999811	0.980714	0.014341	0.89107
rs3091315	ASIC2	Uncl. Erysipelotrichaceae 1	0.00563021	0.969911	0.00205236	0.0284881	-0.000469902	-0.0137499	0.85288	0.999782	0.625195	0.0143708	0.89107
rs3091315	ASIC2	Uncl. Erysipelotrichaceae 2	0.00563021	0.969911	0.00205236	0.0284881	-0.000469902	-0.0137499	0.85288	0.999782	0.625195	0.0143708	0.89107
rs3742130	DOCK9	Haemophilus	0.00781923	0.508096	0.0893316	-0.0209763	-0.00317622	-0.0165171	0.905351	0.999782	0.930639	0.0143718	0.89107
rs1363907	CAST	Bifidobacterium	0.00268661	0.278196	0.741565	0.0164168	-0.00679136	0.00115763	0.723834	0.999782	0.984504	0.0143813	0.89107
rs2284553	C21orf54	Moraxellaceae	0.311245	0.829991	0.00642771	0.00240083	-0.000601529	0.0186801	0.99979	0.999782	0.705569	0.0144329	0.89107
rs4976646	DOK3	Veillonella dispar	0.0112197	0.947244	0.1794	0.00951385	-0.000232291	0.00510099	0.9971	0.999782	0.943639	0.0145088	0.89107
rs1819333	CCR6	Gemellales	0.624462	0.2015	0.0100129	0.000829711	-0.00356692	-0.00219291	0.99979	0.999782	0.729878	0.0145385	0.89107
rs17293632	SMAD3	Blautia producta	0.504199	0.0106244	0.0675176	-0.00296257	-0.0190283	-0.00332782	0.99979	0.960498	0.924207	0.0145849	0.89107
rs6863411	LOC729080	[Mogibacteriaceae]	0.074502	0.0272076	0.748987	0.00195816	0.00464451	-0.000434434	0.99979	0.960498	0.984594	0.014597	0.89107
rs11168249	HDAC7/VDR	Uncl. Enterococcus	0.245032	0.00827399	0.193103	-0.00125033	-0.00497585	0.0015157	0.99979	0.960498	0.948656	0.0145993	0.89107
rs6716753	SP140	Bacteroidetes	0.461499	0.121437	0.016818	-0.0252186	0.0472233	0.0815642	0.99979	0.999782	0.817418	0.0146918	0.89107
rs3851228	KIAA1919	Clostridium 1	0.349467	0.60571	0.00173336	0.00468622	0.00576101	0.0179954	0.99979	0.999782	0.625195	0.0147489	0.89107
rs10865331	rs10865331	Uncl. Clostridiales 1	0.233458	0.912592	0.00880085	-0.0100897	0.000598711	-0.0204325	0.99979	0.999782	0.729878	0.014768	0.89107
rs10865331	rs10865331	Uncl. Clostridiales 2	0.233458	0.912592	0.00880085	-0.0100897	0.000598711	-0.0204325	0.99979	0.999782	0.729878	0.014768	0.89107
rs10865331	rs10865331	Uncl. Clostridiales 3	0.233458	0.912592	0.00880085	-0.0100897	0.000598711	-0.0204325	0.99979	0.999782	0.729878	0.014768	0.89107
rs11739663	SLC9A3	Bacteroides	0.259408	0.986383	0.00143643	-0.0421956	-0.000548684	-0.127846	0.99979	0.999811	0.621235	0.0147688	0.89107
rs483905	MAML2	Carnobacteriaceae	0.015854	0.775083	0.129696	0.00209035	-0.000321834	0.000794944	0.99979	0.999782	0.93849	0.0147777	0.89107
rs921720	TRIB1	Bacteroides	0.0146108	0.0463643	0.544588	-0.0734426	-0.0537249	-0.0202231	0.9971	0.971518	0.978039	0.0148116	0.89107
rs2457996	IL8	Bifidobacterium	0.0839577	0.47231	0.0245625	0.0134383	-0.00779817	0.0116082	0.99979	0.999782	0.871381	0.0148149	0.89107
rs3774937	SLC39A8	Pseudomonadales	0.658429	0.450361	0.00461906	0.00127443	-0.0032388	-0.0215626	0.99979	0.999782	0.675193	0.0149263	0.89107
rs12778642	IDE	Actinomycetales	0.63866	0.00221334	0.946043	-0.00109698	0.0122575	0.000125194	0.99979	0.86549	0.995947	0.0150107	0.89107
rs921720	TRIB1	Bacteroidaceae	0.0146108	0.0471699	0.544588	-0.0734426	-0.0525908	-0.0202231	0.9971	0.971555	0.978039	0.0150114	0.89107
rs17229285	rs17229285	Dorea formicigenerans	0.0658885	0.745738	0.0318337	0.00824775	-0.00145199	0.00555053	0.99979	0.999782	0.889845	0.0150326	0.89107
rs1440088	SF3B1	Uncl. Bacteroides	0.0213388	0.0982979	0.323783	0.0845302	0.0441954	-0.0392692	0.99979	0.999782	0.961501	0.0150332	0.89107
rs6740462	SPRED2	Lactobacillus	0.00161826	0.0257395	0.0815969	-0.00177559	0.00430455	0.00190756	0.621146	0.960498	0.930639	0.0150499	0.89107
rs1893217	PTPN2	Collinsella	0.00833351	0.29664	0.152422	-0.0125825	-0.00447395	-0.00316644	0.913307	0.999782	0.938734	0.0150571	0.89107
rs11054935	LRP6	Dorea formicigenerans	0.161686	0.121943	0.0130093	0.00729015	-0.00697937	0.00688277	0.99979	0.999782	0.767837	0.0150693	0.89107
rs3091315	ASIC2	Uncl. Clostridiaceae 1	0.779179	0.0223647	0.0217163	-0.0018348	-0.0638404	-0.0110793	0.99979	0.960498	0.855837	0.015108	0.89107
rs3091315	ASIC2	Uncl. Clostridiaceae 2	0.779179	0.0223647	0.0217163	-0.0018348	-0.0638404	-0.0110793	0.99979	0.960498	0.855837	0.015108	0.89107
rs1847472	rs1847472	Blautia producta	0.20128	0.00382279	0.493468	-0.00537449	-0.0183053	-0.0010493	0.99979	0.960498	0.976923	0.0151473	0.89107
rs10061469	FCHO2	Desulfovibrionaceae	0.160276	0.0132571	0.386825	-0.00788752	-0.00870136	0.00380506	0.99979	0.960498	0.973054	0.015201	0.89107
rs10061469	FCHO2	Desulfovibrionales	0.160276	0.0132571	0.386825	-0.00788752	-0.00870136	0.00380506	0.99979	0.960498	0.973054	0.015201	0.89107
rs2188962	HINT1	Sutterella	0.6816	0.117192	0.0182517	0.00511548	-0.0156927	-0.0245791	0.99979	0.999782	0.817418	0.015288	0.892436
rs2188962	HINT1	Uncl. Sutterella	0.6816	0.117192	0.0182517	0.00511548	-0.0156927	-0.0245791	0.99979	0.999782	0.817418	0.015288	0.892436
rs17229285	rs17229285	Uncl. Lactobacillus	0.00627804	0.342999	0.443752	-0.00277672	-0.00124476	0.000365061	0.85288	0.999782	0.976923	0.0153766	0.895476
rs3197999	MST1	Collinsella aerofaciens	0.329288	0.006553	0.457544	-0.00332172	-0.00706409	0.00113071	0.99979	0.960498	0.976923	0.015404	0.895476
rs3742130	DOCK9	Uncl. Streptococcus	0.46773	0.0697785	0.0120457	-0.0035146	-0.014527	-0.00965452	0.99979	0.994114	0.760179	0.0155623	0.896201
rs4243971	HCK	Moraxellaceae	0.0119649	0.089271	0.368299	-0.00552812	-0.0043488	-0.00610155	0.9971	0.999782	0.97055	0.01557	0.896201
rs1456896	VWC2	[Ruminococcus] gnavus	0.00424912	0.972702	0.51676	-0.0504959	0.000868937	-0.00462688	0.808828	0.999782	0.977089	0.0156366	0.896201
rs6667605	MORN1	Blautia obeum	0.986219	0.00223618	0.790501	1.14349e-05	0.00208845	-0.000215426	0.99979	0.86549	0.986826	0.0156952	0.896201
rs566416	PHLDB1	Streptococcus alactolyticus	0.11001	0.0122744	0.180308	0.00402757	-0.00999674	-0.0017352	0.99979	0.960498	0.943639	0.0157431	0.896201
rs7554511	C1orf106	Uncl. Corynebacterium	0.0317251	0.87752	0.0144294	-0.00193017	-0.000161543	-0.00277124	0.99979	0.999782	0.803819	0.0158249	0.896201
rs11230563	MS4A15	Uncl. Lactobacillus	0.908271	0.269808	0.00826334	-0.000126838	0.00139334	0.00145392	0.99979	0.999782	0.729878	0.0158429	0.896201
rs568617	PCNXL3	Veillonella	0.0833101	0.026806	0.771564	0.00824895	0.00907918	-0.00143885	0.99979	0.960498	0.986826	0.0158654	0.896201
rs2284553	C21orf54	Ruminococcus 2	0.00359375	0.625975	0.0494746	0.0214875	0.00206194	-0.0128879	0.799331	0.999782	0.895723	0.0159654	0.896201
rs3764147	ENOX1	Clostridium 5	0.040479	0.372871	0.0556882	-0.00495268	0.00370176	-0.00155377	0.99979	0.999782	0.8962	0.0159935	0.896201
rs6920220	OLIG3	Faecalibacterium	0.0855084	0.020845	0.229047	0.0410231	0.0465838	0.0160679	0.99979	0.960498	0.950795	0.0160249	0.896201
rs10051722	rs10051722	Actinobacteria 2	0.0378431	0.0597047	0.285944	-0.0122229	-0.0163073	0.00371492	0.99979	0.98038	0.96065	0.0160252	0.896201
rs6920220	OLIG3	Faecalibacterium prausnitzii	0.0855934	0.020845	0.229047	0.0410124	0.0465838	0.0160679	0.99979	0.960498	0.950795	0.0160372	0.896201
rs10761659	ZNF365	Anaerostipes	0.00942333	0.927116	0.240978	-0.00535401	0.000143152	-0.00283687	0.941945	0.999782	0.952833	0.0160946	0.896201
rs10761659	ZNF365	Uncl. Anaerostipes	0.00942333	0.927116	0.240978	-0.00535401	0.000143152	-0.00283687	0.941945	0.999782	0.952833	0.0160946	0.896201
rs3742130	DOCK9	Bacilli	0.414248	0.326287	0.00304945	-0.0059679	-0.0173022	-0.015968	0.99979	0.999782	0.639109	0.016144	0.896201
rs925255	BRE	Uncl. Corynebacterium	0.0107408	0.0815828	0.212831	0.00168139	-0.00154907	0.00134794	0.987616	0.999782	0.950795	0.0161869	0.896201
rs17119	rs17119	Uncl. Enterococcus	0.239583	0.00731137	0.314275	-0.0015004	0.00666739	0.00180215	0.99979	0.960498	0.961501	0.0162587	0.896201
rs925255	BRE	[Ruminococcus] gnavus	0.0117847	0.0839939	0.421953	0.0393423	0.0391869	0.00481879	0.9971	0.999782	0.975131	0.0163105	0.896201
rs11168249	HDAC7/VDR	Enterococcus	0.247697	0.00935664	0.189245	-0.00124841	-0.00497028	0.0015402	0.99979	0.960498	0.946883	0.0163791	0.896201
rs7517810	FASLG	Uncl. Lachnospiraceae 1	0.2858	0.555806	0.00816458	0.0155556	-0.0105996	0.0348501	0.99979	0.999782	0.729878	0.016475	0.896201
rs7517810	FASLG	Uncl. Lachnospiraceae 2	0.2858	0.555806	0.00816458	0.0155556	-0.0105996	0.0348501	0.99979	0.999782	0.729878	0.016475	0.896201
rs2266959	rs2266959	Uncl. Pasteurellaceae 1	0.77555	0.382926	0.00612628	0.000267267	-0.00062274	-0.00281122	0.99979	0.999782	0.69976	0.0165506	0.896201
rs2266959	rs2266959	Uncl. Pasteurellaceae 2	0.77555	0.382926	0.00612628	0.000267267	-0.00062274	-0.00281122	0.99979	0.999782	0.69976	0.0165506	0.896201
rs254560	C5orf24	Firmicutes	0.490481	0.862587	0.00271963	-0.0193616	0.00452751	0.0685233	0.99979	0.999782	0.636843	0.0165506	0.896201
rs1363907	CAST	Uncl. [Ruminococcus]	0.0398354	0.0590976	0.520951	-0.0230374	-0.0230168	0.00390282	0.99979	0.98038	0.977247	0.0166006	0.896201
rs1250546	LOC283050	Collinsella aerofaciens	0.0348755	0.126023	0.09729	-0.00654189	-0.00389103	-0.00232809	0.99979	0.999782	0.930639	0.0166103	0.896201
rs28374715	INO80	Uncl. Parabacteroides	0.192002	0.0122733	0.934162	-0.0135218	-0.00868167	0.00109909	0.99979	0.960498	0.99497	0.0166147	0.896201
rs2790216	IPMK	Alcaligenaceae	0.46431	0.566833	0.00509669	0.00989554	-0.00739068	0.0332129	0.99979	0.999782	0.691285	0.0166749	0.896201
rs13407913	NCOA1	Veillonella parvula	0.506235	0.0172488	0.138508	0.00138375	-0.00199735	-0.00261027	0.99979	0.960498	0.93849	0.0168118	0.896201
rs17694108	RHPN2	Aerococcaceae	0.675839	0.943386	0.00353746	-0.000807734	0.000181687	-0.00316737	0.99979	0.999782	0.660634	0.0168217	0.896201
rs17229285	rs17229285	Blautia producta	0.168842	0.0141885	0.15037	-0.00562523	-0.0166436	0.0022256	0.99979	0.960498	0.93849	0.016851	0.896201
rs11564258	MUC19	Gammaproteobacteria	0.557454	0.998579	0.00431387	-0.0388871	0.000156868	-0.176917	0.99979	0.999811	0.675193	0.0169063	0.896201
rs7495132	IQGAP1	Coriobacteriaceae	0.666208	0.00216101	0.30423	0.00301295	0.0167959	0.00329925	0.99979	0.86549	0.961501	0.0169221	0.896201
rs7495132	IQGAP1	Coriobacteriales	0.666208	0.00216101	0.30423	0.00301295	0.0167959	0.00329925	0.99979	0.86549	0.961501	0.0169221	0.896201
rs7495132	IQGAP1	Coriobacteriia	0.666208	0.00216101	0.30423	0.00301295	0.0167959	0.00329925	0.99979	0.86549	0.961501	0.0169221	0.896201
rs10051722	rs10051722	Uncl. Gemellaceae 1	0.365158	0.010268	0.234986	-0.0016722	0.00773692	0.00112846	0.99979	0.960498	0.951243	0.0169549	0.896201
rs10051722	rs10051722	Uncl. Gemellaceae 2	0.365158	0.010268	0.234986	-0.0016722	0.00773692	0.00112846	0.99979	0.960498	0.951243	0.0169549	0.896201
rs2024092	MED16	Streptococcus alactolyticus	0.0678193	0.0356653	0.353966	-0.00449071	-0.00858023	0.00122788	0.99979	0.960498	0.967005	0.0169908	0.896201
rs529866	CLEC16A	Uncl. Comamonadaceae 1	0.082313	0.0295006	0.174301	-0.00377908	-0.0101428	0.00508132	0.99979	0.960498	0.943639	0.0170479	0.896201
rs529866	CLEC16A	Uncl. Comamonadaceae 2	0.082313	0.0295006	0.174301	-0.00377908	-0.0101428	0.00508132	0.99979	0.960498	0.943639	0.0170479	0.896201
rs8005161	GALC	Uncl. Burkholderiales 1	0.83625	0.0171212	0.142054	0.000190831	-0.00467281	-0.00112505	0.99979	0.960498	0.93849	0.017071	0.896201
rs8005161	GALC	Uncl. Burkholderiales 2	0.83625	0.0171212	0.142054	0.000190831	-0.00467281	-0.00112505	0.99979	0.960498	0.93849	0.017071	0.896201
rs8005161	GALC	Uncl. Burkholderiales 3	0.83625	0.0171212	0.142054	0.000190831	-0.00467281	-0.00112505	0.99979	0.960498	0.93849	0.017071	0.896201
rs1042058	MTPAP	[Paraprevotellaceae]	0.0924415	0.201609	0.0238283	-0.00723582	-0.00406386	-0.0174901	0.99979	0.999782	0.871242	0.0171039	0.896201
rs2790216	IPMK	Sutterella	0.509402	0.546406	0.00479527	0.00898613	-0.00780225	0.0335244	0.99979	0.999782	0.675193	0.0171348	0.896201
rs2790216	IPMK	Uncl. Sutterella	0.509402	0.546406	0.00479527	0.00898613	-0.00780225	0.0335244	0.99979	0.999782	0.675193	0.0171348	0.896201
rs4246905	TNFSF15	Corynebacteriaceae	0.398267	0.349068	0.00615275	-0.000692008	0.00141754	-0.0037617	0.99979	0.999782	0.69976	0.0171812	0.896201
rs4246905	TNFSF15	Corynebacterium	0.398267	0.349068	0.00615275	-0.000692008	0.00141754	-0.0037617	0.99979	0.999782	0.69976	0.0171812	0.896201
rs10761659	ZNF365	Uncl. Erysipelotrichaceae 1	0.198262	0.909371	0.00269864	-0.01179	0.00122453	0.0109344	0.99979	0.999782	0.636843	0.017203	0.896201
rs10761659	ZNF365	Uncl. Erysipelotrichaceae 2	0.198262	0.909371	0.00269864	-0.01179	0.00122453	0.0109344	0.99979	0.999782	0.636843	0.017203	0.896201
rs2188962	HINT1	[Paraprevotellaceae]	0.280225	0.0257069	0.095694	0.00512466	-0.00725231	-0.0120113	0.99979	0.960498	0.930639	0.0172386	0.896201
rs17229285	rs17229285	Ruminococcaceae	0.0260328	0.0902936	0.0947483	0.0475356	-0.0305535	0.0259881	0.99979	0.999782	0.930639	0.0172781	0.896201
rs194749	RAD51B	Uncl. Pseudomonas	0.0656124	0.0376147	0.646247	0.00310271	0.00419824	-0.00152847	0.99979	0.960498	0.980714	0.0172867	0.896201
rs13407913	NCOA1	Bacteroides ovatus	0.0310716	0.832315	0.0175211	-0.0176342	-0.00140483	-0.0161407	0.99979	0.999782	0.817418	0.0173723	0.896201
rs6667605	MORN1	Uncl. Blautia	0.207587	0.0119605	0.0600984	0.00896799	0.030325	-0.0125732	0.99979	0.960498	0.910918	0.0173758	0.896201
rs1819333	CCR6	Actinobacteria 2	0.0857618	0.291418	0.0289754	0.00927304	-0.00837539	0.0068759	0.99979	0.999782	0.889845	0.0173886	0.896201
rs1847472	rs1847472	Dorea	0.0402601	0.0617734	0.666921	-0.0215542	-0.0241219	0.00156651	0.99979	0.983788	0.981301	0.0174008	0.896201
rs559928	MACROD1	Blautia producta	0.317432	0.0119657	0.208361	-0.00556712	0.0225203	0.00268895	0.99979	0.960498	0.950795	0.0174379	0.896201
rs16967103	SPRED1	Lactobacillus	0.314883	0.00292975	0.493738	0.000565762	0.00574005	0.000652993	0.99979	0.922377	0.976923	0.0174424	0.896201
rs7438704	TXK	Uncl. [Ruminococcus]	0.0871162	0.0094391	0.554406	-0.0197698	-0.0337916	-0.00357541	0.99979	0.960498	0.978039	0.0174543	0.896201
rs2111485	DPP4	Parabacteroides	0.0205681	0.121759	0.473867	0.0288777	0.00621395	-0.0103647	0.99979	0.999782	0.976923	0.0175047	0.896201
rs6740462	SPRED2	Roseburia	0.051306	0.0132277	0.675058	0.0151869	0.0091252	0.00308561	0.99979	0.960498	0.981301	0.0175207	0.896201
rs17694108	RHPN2	Comamonas	0.127616	0.345657	0.0103933	0.0012554	0.00216558	0.00321767	0.99979	0.999782	0.729878	0.0175305	0.896201
rs17694108	RHPN2	Uncl. Comamonas	0.127616	0.345657	0.0103933	0.0012554	0.00216558	0.00321767	0.99979	0.999782	0.729878	0.0175305	0.896201
rs2641348	PHGDH	Lachnospira	0.397434	0.00632427	0.136983	0.00412728	0.011258	-0.00875644	0.99979	0.960498	0.93849	0.0175594	0.896201
rs2641348	PHGDH	Uncl. Lachnospira	0.397434	0.00632427	0.136983	0.00412728	0.011258	-0.00875644	0.99979	0.960498	0.93849	0.0175594	0.896201
rs10051722	rs10051722	Gemellaceae	0.378187	0.0103589	0.244711	-0.00163637	0.00773995	0.0011112	0.99979	0.960498	0.954968	0.0176877	0.897221
rs4656958	SLAMF1	Uncl. Streptococcus	0.00400191	0.240172	0.634222	-0.0131016	0.00751786	-0.00174591	0.799331	0.999782	0.980714	0.0177067	0.897221
rs2024092	MED16	Uncl. Pasteurellaceae 1	0.380519	0.003837	0.318114	-0.00082867	-0.00221648	-0.00100885	0.99979	0.960498	0.961501	0.0177075	0.897221
rs2024092	MED16	Uncl. Pasteurellaceae 2	0.380519	0.003837	0.318114	-0.00082867	-0.00221648	-0.00100885	0.99979	0.960498	0.961501	0.0177075	0.897221
rs4246905	TNFSF15	Clostridia	0.975551	0.00659222	0.388149	-0.000808652	0.0819735	0.0235576	0.99979	0.960498	0.973517	0.0178301	0.898903
rs4246905	TNFSF15	Clostridiales	0.975661	0.00659698	0.388161	-0.000804949	0.0819475	0.0235565	0.99979	0.960498	0.973517	0.0178416	0.898903
rs1847472	rs1847472	Uncl. Dorea	0.0468973	0.0546903	0.904407	-0.0209623	-0.0253824	0.000414881	0.99979	0.98038	0.992251	0.0178662	0.898903
rs2457996	IL8	Uncl. Bifidobacterium	0.0546201	0.373655	0.046966	0.0129626	-0.0089464	0.00777028	0.99979	0.999782	0.895723	0.017869	0.898903
rs941823	FLJ42392	Uncl. Dorea	0.631822	0.0491761	0.00408563	-0.0061085	0.0328388	-0.0121422	0.99979	0.98038	0.675193	0.017965	0.902064
rs7517810	FASLG	Bifidobacterium longum	0.721079	0.871016	0.00359827	0.00016711	-0.000188962	0.00175638	0.99979	0.999782	0.663312	0.0180439	0.902064
rs2188962	HINT1	Uncl. Lactobacillus	0.566635	0.00918494	0.0914764	0.000594766	0.00321288	0.000811201	0.99979	0.960498	0.930639	0.0180487	0.902064
rs11083840	PPP5C	Uncl. Blautia	0.0835586	0.926386	0.0310853	0.0121478	-0.00114312	0.0149348	0.99979	0.999782	0.889845	0.0180606	0.902064
rs7438704	TXK	Gemellales	0.199677	0.977239	0.0026667	-0.00224956	8.69282e-05	0.00274142	0.99979	0.999782	0.636843	0.0181116	0.902353
rs4743820	NFIL3	Lactobacillus	0.980267	0.965779	0.00272198	-1.25772e-05	8.72818e-05	0.00291092	0.99979	0.999782	0.636843	0.0182473	0.902353
rs7015630	RIPK2	Acinetobacter	0.00560757	0.803427	0.470942	0.00498153	-0.000681572	0.00613663	0.85288	0.999782	0.976923	0.0183186	0.902353
rs1819333	CCR6	Actinobacteria 1	0.125189	0.906322	0.0211308	0.00858742	-0.000879012	0.00763871	0.99979	0.999782	0.853474	0.0183453	0.902353
rs17119	rs17119	Enterococcus	0.23758	0.00827886	0.321613	-0.00151292	0.00666189	0.00178829	0.99979	0.960498	0.961501	0.0184476	0.902353
rs1260326	SLC5A6	Veillonellaceae	0.788094	0.862143	0.00338759	-0.00272118	0.00102972	-0.0230231	0.99979	0.999782	0.654623	0.01849	0.902353
rs28374715	INO80	Veillonella dispar	0.0335693	0.897237	0.0163214	0.0085837	0.000482254	0.0105517	0.99979	0.999782	0.817418	0.0185005	0.902353
rs5763767	CABP7	SMB53	0.156019	0.017185	0.959968	-0.00172953	-0.00344987	2.50459e-05	0.99979	0.960498	0.996538	0.0185579	0.902353
rs5763767	CABP7	Uncl. SMB53	0.156019	0.017185	0.959968	-0.00172953	-0.00344987	2.50459e-05	0.99979	0.960498	0.996538	0.0185579	0.902353
rs3766606	CAMTA1	Uncl. Clostridiaceae 1	0.167547	0.0160529	0.880043	0.0123248	0.0830148	-0.000874561	0.99979	0.960498	0.990771	0.0186078	0.902353
rs3766606	CAMTA1	Uncl. Clostridiaceae 2	0.167547	0.0160529	0.880043	0.0123248	0.0830148	-0.000874561	0.99979	0.960498	0.990771	0.0186078	0.902353
rs13277237	GSDMC	Comamonas	0.00669417	0.285579	0.404958	0.00193001	-0.00222754	0.000910847	0.863518	0.999782	0.974389	0.0187334	0.902353
rs13277237	GSDMC	Uncl. Comamonas	0.00669417	0.285579	0.404958	0.00193001	-0.00222754	0.000910847	0.863518	0.999782	0.974389	0.0187334	0.902353
rs3851228	KIAA1919	Clostridium 5	0.437642	0.0321095	0.0852463	0.00273059	-0.0116921	-0.00201298	0.99979	0.960498	0.930639	0.018889	0.902353
rs11168249	HDAC7/VDR	Limnohabitans	0.43358	0.35326	0.00631831	-0.000751565	0.00233158	-0.00550824	0.99979	0.999782	0.69976	0.0189025	0.902353
rs11168249	HDAC7/VDR	Uncl. Limnohabitans	0.43358	0.353485	0.00631831	-0.000751565	0.00232616	-0.00550824	0.99979	0.999782	0.69976	0.0189025	0.902353
rs26528	SBK1	Clostridia	0.0106259	0.260325	0.0744557	0.0607106	0.0297135	-0.0402796	0.987616	0.999782	0.928228	0.0190598	0.902353
rs561722	NNMT	Uncl. Pseudomonas	0.529671	0.373206	0.00258745	-0.00101424	-0.00166788	-0.0082124	0.99979	0.999782	0.636843	0.0190745	0.902353
rs26528	SBK1	Clostridiales	0.0106506	0.260228	0.0744052	0.0606893	0.0297127	-0.0402859	0.987616	0.999782	0.928228	0.0190916	0.902353
rs7746082	ATG5	Erysipelotrichaceae	0.00803013	0.346568	0.524434	-0.0283921	-0.0117839	0.00377368	0.907275	0.999782	0.977402	0.0191587	0.902353
rs7746082	ATG5	Erysipelotrichales	0.00803013	0.346568	0.524434	-0.0283921	-0.0117839	0.00377368	0.907275	0.999782	0.977402	0.0191587	0.902353
rs7746082	ATG5	Erysipelotrichi	0.00803013	0.346568	0.524434	-0.0283921	-0.0117839	0.00377368	0.907275	0.999782	0.977402	0.0191587	0.902353
rs2188962	HINT1	Burkholderiales	0.709064	0.0259221	0.107439	0.00400207	-0.0196698	-0.0174358	0.99979	0.960498	0.932123	0.0191708	0.902353
rs1440088	SF3B1	Bacteroides uniformis	0.117306	0.00801778	0.547881	0.00328307	0.00680324	0.00197539	0.99979	0.960498	0.978039	0.0191841	0.902353
rs1728785	ZFP90	Deltaproteobacteria	0.754005	0.151129	0.00453229	0.00175528	0.00369119	0.0121814	0.99979	0.999782	0.675193	0.0192174	0.902353
rs7495132	IQGAP1	Oscillospira	0.283825	0.0099101	0.991424	0.011617	0.0211859	-7.40981e-05	0.99979	0.960498	0.999234	0.0193336	0.902353
rs7495132	IQGAP1	Uncl. Oscillospira	0.283825	0.0099101	0.991424	0.011617	0.0211859	-7.40981e-05	0.99979	0.960498	0.999234	0.0193336	0.902353
rs727088	CD226	Blautia producta	0.0239721	0.117499	0.118489	0.00805281	0.00962973	-0.00253886	0.99979	0.999782	0.93849	0.0193569	0.902353
rs12942547	STAT3	[Paraprevotellaceae]	0.0299887	0.319396	0.0939593	-0.00993753	0.0034201	-0.0112287	0.99979	0.999782	0.930639	0.0193629	0.902353
rs6863411	LOC729080	Cloacibacterium	0.453833	0.0928032	0.0124889	0.000961166	0.00500605	0.0123255	0.99979	0.999782	0.764776	0.0194898	0.902353
rs6863411	LOC729080	Uncl. Cloacibacterium	0.453833	0.0928032	0.0124889	0.000961166	0.00500605	0.0123255	0.99979	0.999782	0.764776	0.0194898	0.902353
rs1728785	ZFP90	Uncl. Clostridiaceae 1	0.0672119	0.0422599	0.464456	-0.0121497	-0.0615881	0.00333852	0.99979	0.971518	0.976923	0.0194958	0.902353
rs1728785	ZFP90	Uncl. Clostridiaceae 2	0.0672119	0.0422599	0.464456	-0.0121497	-0.0615881	0.00333852	0.99979	0.971518	0.976923	0.0194958	0.902353
rs13126505	BANK1	Pseudomonadales	0.211001	0.713906	0.0134688	0.00583132	-0.0024124	0.035751	0.99979	0.999782	0.774715	0.019505	0.902353
rs6716753	SP140	Bacteroides uniformis	0.71621	0.548107	0.00519672	-0.000707017	0.0015274	0.00760412	0.99979	0.999782	0.691285	0.0195426	0.902353
rs6740462	SPRED2	Lactobacillaceae	0.0411042	0.0269035	0.105896	-0.00165821	0.00437061	0.00187771	0.99979	0.960498	0.931221	0.0195462	0.902353
rs4243971	HCK	Micrococcaceae	0.592815	0.0213385	0.133875	-0.000701694	0.00442002	0.00181297	0.99979	0.960498	0.93849	0.0195914	0.902353
rs11150589	LOC613037	Uncl. [Mogibacteriaceae] 1	0.468956	0.00583062	0.193851	0.000627585	0.00528145	0.00136663	0.99979	0.960498	0.948656	0.0196052	0.902353
rs11150589	LOC613037	Uncl. [Mogibacteriaceae] 2	0.468956	0.00583062	0.193851	0.000627585	0.00528145	0.00136663	0.99979	0.960498	0.948656	0.0196052	0.902353
rs17229285	rs17229285	Roseburia	0.00549745	0.32465	0.521959	0.0179979	-0.003586	0.00346654	0.85288	0.999782	0.977247	0.0196661	0.902353
rs1363907	CAST	Bifidobacteriaceae	0.00371411	0.455036	0.773203	0.0158506	-0.00491693	0.00101197	0.799331	0.999782	0.986826	0.0196797	0.902353
rs1363907	CAST	Bifidobacteriales	0.00371411	0.455036	0.773203	0.0158506	-0.00491693	0.00101197	0.799331	0.999782	0.986826	0.0196797	0.902353
rs1819333	CCR6	Streptococcus infantis	0.299724	0.00661729	0.435632	0.0003893	-0.0033025	-0.000263778	0.99979	0.960498	0.976923	0.0197437	0.902353
rs10051722	rs10051722	Gemellales	0.343264	0.0105438	0.273734	-0.00175986	0.00774744	0.00104642	0.99979	0.960498	0.96065	0.0197642	0.902353
rs17229285	rs17229285	Collinsella aerofaciens	0.0551228	0.591537	0.0527609	0.00630189	-0.00149746	0.00269266	0.99979	0.999782	0.895723	0.0198935	0.902353
rs2024092	MED16	Rothia	0.34417	0.0114693	0.255136	0.00207755	-0.00464201	-0.00175337	0.99979	0.960498	0.95532	0.0199979	0.902353
rs4845604	RORC	Uncl. Lachnospiraceae 1	0.0614471	0.608573	0.0145918	0.0440689	0.0110287	0.0367946	0.99979	0.999782	0.803819	0.0200476	0.902353
rs4845604	RORC	Uncl. Lachnospiraceae 2	0.0614471	0.608573	0.0145918	0.0440689	0.0110287	0.0367946	0.99979	0.999782	0.803819	0.0200476	0.902353
rs9358372	E2F3	Uncl. Actinomyces	0.00107492	0.102938	0.0285462	-0.00355696	0.00465992	0.00246681	0.590572	0.999782	0.889845	0.0200694	0.902353
rs11054935	LRP6	Blautia	0.404089	0.0381862	0.00728945	0.00761218	-0.0300494	0.0180879	0.99979	0.963076	0.720573	0.0201108	0.902353
rs11741861	IRGM	Micrococcaceae	0.000683939	0.92483	0.867119	-0.0078243	-0.000272301	-0.000349684	0.547542	0.999782	0.990004	0.020127	0.902353
rs10486483	C7orf71	Bacteroides ovatus	0.129898	0.00339894	0.872355	0.0152136	-0.0230836	-0.00143253	0.99979	0.960498	0.990004	0.0202244	0.902353
rs7438704	TXK	Gemellaceae	0.191563	0.978136	0.00304721	-0.00228999	8.32243e-05	0.00270364	0.99979	0.999782	0.639109	0.0203146	0.902353
rs3764147	ENOX1	Staphylococcaceae	0.0128759	0.0283089	0.105392	0.00357628	-0.00333982	-0.00210572	0.9971	0.960498	0.930639	0.0203317	0.902353
rs6667605	MORN1	Uncl. [Ruminococcus]	0.333566	0.3782	0.00895581	-0.0104654	0.010509	-0.0142909	0.99979	0.999782	0.729878	0.0203539	0.902353
rs11742570	PTGER4	Uncl. Erysipelotrichaceae 1	0.106705	0.0280421	0.611478	0.0159371	0.024098	-0.00202318	0.99979	0.960498	0.980714	0.0203823	0.902353
rs11742570	PTGER4	Uncl. Erysipelotrichaceae 2	0.106705	0.0280421	0.611478	0.0159371	0.024098	-0.00202318	0.99979	0.960498	0.980714	0.0203823	0.902353
rs561722	NNMT	Cloacibacterium	0.131836	0.483348	0.00619399	0.00215275	-0.0021193	-0.0116702	0.99979	0.999782	0.69976	0.0203917	0.902353
rs561722	NNMT	Uncl. Cloacibacterium	0.131836	0.483348	0.00619399	0.00215275	-0.0021193	-0.0116702	0.99979	0.999782	0.69976	0.0203917	0.902353
rs9297145	TRRAP	Blautia obeum	0.0230115	0.130254	0.944589	0.00157128	0.00118861	-6.87638e-05	0.99979	0.999782	0.995946	0.020412	0.902353
rs2155219	PRKRIR	Actinomyces	0.760253	0.313479	0.00959652	-0.000330926	0.00291956	0.00264627	0.99979	0.999782	0.729878	0.0204757	0.902353
rs13126505	BANK1	Moraxellaceae	0.292842	0.230224	0.0102746	0.0042436	-0.00546092	0.0338929	0.99979	0.999782	0.729878	0.0204788	0.902353
rs12942547	STAT3	Parabacteroides distasonis	0.00621837	0.487922	0.8557	0.0180429	0.00155062	-0.00140345	0.85288	0.999782	0.989507	0.0206252	0.902353
rs254560	C5orf24	Lachnospira	0.638747	0.540022	0.00164348	0.00147754	0.00181121	0.0127676	0.99979	0.999782	0.625195	0.0206439	0.902353
rs254560	C5orf24	Uncl. Lachnospira	0.638747	0.540022	0.00164348	0.00147754	0.00181121	0.0127676	0.99979	0.999782	0.625195	0.0206439	0.902353
rs7438704	TXK	Uncl. Gemellaceae 1	0.199401	0.981022	0.0030986	-0.00223805	7.21243e-05	0.00268516	0.99979	0.999782	0.639109	0.0206583	0.902353
rs7438704	TXK	Uncl. Gemellaceae 2	0.199401	0.981022	0.0030986	-0.00223805	7.21243e-05	0.00268516	0.99979	0.999782	0.639109	0.0206583	0.902353
rs6716753	SP140	Bacteroidales	0.449885	0.181027	0.0168046	-0.0260257	0.0423346	0.0830629	0.99979	0.999782	0.817418	0.0206715	0.902353
rs6716753	SP140	Bacteroidia	0.449885	0.181027	0.0168046	-0.0260257	0.0423346	0.0830629	0.99979	0.999782	0.817418	0.0206715	0.902353
rs561722	NNMT	Veillonella parvula	0.981976	0.0570468	0.0533295	-5.30179e-05	0.00169214	0.00359634	0.99979	0.98038	0.895723	0.0206727	0.902353
rs9358372	E2F3	Uncl. Enterococcus	0.558622	0.399045	0.00255152	0.00061868	0.00176333	0.00399044	0.99979	0.999782	0.636843	0.0206963	0.902353
rs11229555	OR5B17	Actinomycetaceae	0.0263882	0.0400023	0.115976	-0.00350587	0.00671525	-0.00210635	0.99979	0.964613	0.935687	0.0207776	0.902353
rs12994997	ATG16L1	Bifidobacterium	0.0411134	0.148844	0.0744751	0.0109354	-0.00963349	0.00608494	0.99979	0.999782	0.928228	0.0207865	0.902353
rs2227551	rs2227551	Acinetobacter	0.193774	0.0158191	0.174597	0.00264129	0.00639053	-0.00993583	0.99979	0.960498	0.943639	0.0208062	0.902353
rs254560	C5orf24	Enterococcaceae	0.53041	0.783857	0.00137957	-0.000774876	-0.000649336	-0.00424447	0.99979	0.999782	0.621235	0.0208302	0.902353
rs6920220	OLIG3	Uncl. Bacteroides	0.622943	0.32667	0.00941754	-0.0185158	0.0269385	0.0810618	0.99979	0.999782	0.729878	0.0208704	0.902353
rs3774937	SLC39A8	Uncl. Roseburia	0.531542	0.115809	0.0266028	-0.00338901	0.00424612	0.0106679	0.99979	0.999782	0.880566	0.0208961	0.902353
rs2111485	DPP4	Ruminococcaceae	0.322235	0.298691	0.00957671	0.0210537	-0.0165076	0.0434499	0.99979	0.999782	0.729878	0.0209255	0.902353
rs1819333	CCR6	Lacticigenium	0.664516	0.0181081	0.17048	0.000695368	-0.0052008	-0.000848111	0.99979	0.960498	0.943639	0.020932	0.902353
rs1819333	CCR6	Lacticigenium naphtae	0.664516	0.0181081	0.17048	0.000695368	-0.0052008	-0.000848111	0.99979	0.960498	0.943639	0.020932	0.902353
rs4845604	RORC	Uncl. Actinomyces	0.0181214	0.442127	0.0723526	0.00445141	0.00311603	0.00254445	0.99979	0.999782	0.928228	0.0210002	0.902353
rs7608910	PAPOLG	Bifidobacterium adolescentis	0.666491	0.0540969	0.0573269	-0.00667624	0.0027575	0.00329655	0.99979	0.98038	0.904958	0.0210137	0.902353
rs3742130	DOCK9	Rhizobiales	0.00700132	0.237974	0.442956	-0.00342793	0.00316852	-0.00139174	0.864216	0.999782	0.976923	0.0210141	0.902353
rs727088	CD226	Carnobacteriaceae	0.0462366	0.0671341	0.135383	-0.00155259	-0.00185031	0.000662254	0.99979	0.989979	0.93849	0.0210301	0.902353
rs4722672	HOXA1	Granulicatella 2	0.625071	0.0711807	0.0130806	-0.000393723	-0.00205449	-0.00120042	0.99979	0.998557	0.767837	0.0210643	0.902353
rs4722672	HOXA1	Uncl. Granulicatella	0.625071	0.0711807	0.0130806	-0.000393723	-0.00205449	-0.00120042	0.99979	0.998557	0.767837	0.0210643	0.902353
rs17293632	SMAD3	[Odoribacteraceae]	0.416787	0.0295442	0.0472944	0.00322964	0.00693363	0.0113953	0.99979	0.960498	0.895723	0.0210746	0.902353
rs10865331	rs10865331	Clostridia	0.723043	0.219634	0.00430959	-0.00878275	0.0329598	-0.0696135	0.99979	0.999782	0.675193	0.0210992	0.902353
rs17694108	RHPN2	Lactobacillales	0.0198622	0.156926	0.251519	0.014749	0.0167004	-0.00492725	0.99979	0.999782	0.95532	0.0211042	0.902353
rs10865331	rs10865331	Clostridiales	0.722851	0.219593	0.00431215	-0.00878873	0.0329551	-0.0696078	0.99979	0.999782	0.675193	0.0211051	0.902353
rs561722	NNMT	Haemophilus parainfluenzae	0.594262	0.0140577	0.221982	-0.00394551	0.00916651	0.011064	0.99979	0.960498	0.950795	0.0211254	0.902353
rs13126505	BANK1	Veillonella parvula	0.00507428	0.621151	0.0547772	-0.0108894	-0.000703877	0.00677303	0.842868	0.999782	0.895723	0.021306	0.902353
rs1847472	rs1847472	Clostridium 5	0.0618469	0.066167	0.144663	-0.00429122	-0.00670625	-0.00100205	0.99979	0.989979	0.93849	0.021341	0.902353
rs7608910	PAPOLG	Collinsella aerofaciens	0.00158849	0.851733	0.439448	0.0868698	0.000461479	0.00115669	0.621146	0.999782	0.976923	0.0214119	0.902353
rs561722	NNMT	Haemophilus	0.614049	0.0110154	0.287924	-0.00379218	0.00956295	0.00977541	0.99979	0.960498	0.96065	0.0214194	0.902353
rs11742570	PTGER4	Erysipelotrichaceae	0.0141799	0.261912	0.160211	0.0277909	0.0133061	0.00760789	0.9971	0.999782	0.940503	0.0214241	0.902353
rs11742570	PTGER4	Erysipelotrichales	0.0141799	0.261912	0.160211	0.0277909	0.0133061	0.00760789	0.9971	0.999782	0.940503	0.0214241	0.902353
rs11742570	PTGER4	Erysipelotrichi	0.0141799	0.261912	0.160211	0.0277909	0.0133061	0.00760789	0.9971	0.999782	0.940503	0.0214241	0.902353
rs12722515	GDI2	Bacteroides caccae	0.962602	0.448944	0.00706907	-7.9115e-05	0.00106634	0.00504969	0.99979	0.999782	0.720573	0.0214311	0.902353
rs259964	TH1L	Uncl. Lactobacillus	0.917118	0.313064	0.0101631	0.000103729	-0.00119296	-0.00119121	0.99979	0.999782	0.729878	0.0214776	0.902353
rs941823	FLJ42392	Uncl. Clostridiaceae 1	0.0865761	0.0669762	0.103492	0.0128027	0.0564036	0.00805	0.99979	0.989979	0.930639	0.0215645	0.902353
rs941823	FLJ42392	Uncl. Clostridiaceae 2	0.0865761	0.0669762	0.103492	0.0128027	0.0564036	0.00805	0.99979	0.989979	0.930639	0.0215645	0.902353
rs17391694	NEXN	Uncl. Ruminococcaceae 1	0.0746369	0.995372	0.0429574	-0.0337409	7.77633e-05	-0.0352975	0.99979	0.999811	0.895723	0.0216184	0.902353
rs17391694	NEXN	Uncl. Ruminococcaceae 2	0.0746369	0.995372	0.0429574	-0.0337409	7.77633e-05	-0.0352975	0.99979	0.999811	0.895723	0.0216184	0.902353
rs254560	C5orf24	Clostridia	0.212581	0.850084	0.00377955	-0.0322467	0.00489606	0.067709	0.99979	0.999782	0.675193	0.021657	0.902353
rs254560	C5orf24	Clostridiales	0.212672	0.850692	0.00378031	-0.0322389	0.00487483	0.0677064	0.99979	0.999782	0.675193	0.0216739	0.902353
rs3764147	ENOX1	[Ruminococcus] gnavus	0.00587164	0.870999	0.11825	-0.0472906	-0.0041856	-0.0101931	0.85288	0.999782	0.93849	0.0216924	0.902353
rs7554511	C1orf106	Uncl. Erysipelotrichaceae 1	0.954569	0.0629839	0.0511536	0.000670157	-0.0227965	-0.00782726	0.99979	0.985039	0.895723	0.0217082	0.902353
rs7554511	C1orf106	Uncl. Erysipelotrichaceae 2	0.954569	0.0629839	0.0511536	0.000670157	-0.0227965	-0.00782726	0.99979	0.985039	0.895723	0.0217082	0.902353
rs11741861	IRGM	Erysipelotrichaceae	0.00354153	0.587173	0.910537	-0.0575539	0.00884407	-0.00108234	0.799331	0.999782	0.992526	0.0217245	0.902353
rs11741861	IRGM	Erysipelotrichales	0.00354153	0.587173	0.910537	-0.0575539	0.00884407	-0.00108234	0.799331	0.999782	0.992526	0.0217245	0.902353
rs11741861	IRGM	Erysipelotrichi	0.00354153	0.587173	0.910537	-0.0575539	0.00884407	-0.00108234	0.799331	0.999782	0.992526	0.0217245	0.902353
rs2651244	ANKRD13C	Streptococcus alactolyticus	0.0657626	0.564747	0.0490922	-0.00364313	0.00205415	-0.00204604	0.99979	0.999782	0.895723	0.0217459	0.902353
rs1819333	CCR6	Bacteroidaceae	0.653517	0.0350385	0.0925632	-0.0144347	0.0513357	0.0553699	0.99979	0.960498	0.930639	0.021831	0.902353
rs4743820	NFIL3	Lactobacillales	0.540552	0.715578	0.00454115	-0.00409902	0.00427052	0.0120161	0.99979	0.999782	0.675193	0.021867	0.902353
rs1801274	Unknown	Lactobacillus	0.0350983	0.90222	0.0926146	0.00108686	-0.000197445	0.00138754	0.99979	0.999782	0.930639	0.0218731	0.902353
rs1250546	LOC283050	Lactobacillus	0.179649	0.382698	0.00889643	0.000589801	0.00155383	0.00211789	0.99979	0.999782	0.729878	0.0218812	0.902353
rs1182188	LFNG	Oscillospira	0.542311	0.682909	0.0047892	-0.00432772	0.00224144	0.0144099	0.99979	0.999782	0.675193	0.0219875	0.902353
rs1182188	LFNG	Uncl. Oscillospira	0.542311	0.682909	0.0047892	-0.00432772	0.00224144	0.0144099	0.99979	0.999782	0.675193	0.0219875	0.902353
rs516246	FUT2	Comamonadaceae	0.00419977	0.376509	0.77877	0.00558668	-0.00403672	0.00130222	0.808828	0.999782	0.986826	0.0219879	0.902353
rs6708413	IL18RAP	Lactobacillus	0.0722264	0.0286265	0.297834	-0.000951401	-0.00403593	-0.000895058	0.99979	0.960498	0.96065	0.021995	0.902353
rs4976646	DOK3	Acinetobacter johnsonii	0.895845	0.00360181	0.908417	0.000158058	-0.00580778	-0.000192466	0.99979	0.960498	0.992276	0.0219952	0.902353
rs12778642	IDE	Lactobacillus	0.0049284	0.665602	0.896164	0.00131401	0.000781676	-0.000104548	0.842868	0.999782	0.992251	0.0220433	0.902863
rs11230563	MS4A15	Parabacteroides distasonis	0.448953	0.00732971	0.0398341	-0.00554661	-0.00586933	0.0186155	0.99979	0.960498	0.891466	0.0221025	0.902863
rs9358372	E2F3	Enterococcus	0.562178	0.415081	0.00265613	0.000615603	0.00172909	0.00400426	0.99979	0.999782	0.636843	0.0221044	0.902863
rs529866	CLEC16A	Bacillales	0.00132729	0.498152	0.943758	-0.00880512	-0.00175028	-0.000153907	0.621146	0.999782	0.995946	0.0222189	0.905406
rs6667605	MORN1	[Ruminococcus] gnavus	0.324194	0.276763	0.0119893	0.0148076	-0.0237525	-0.014413	0.99979	0.999782	0.758329	0.0222596	0.905406
rs2111485	DPP4	Blautia obeum	0.718305	0.800749	0.00108774	0.000253368	0.00017379	0.00284132	0.99979	0.999782	0.621235	0.0222635	0.905406
rs7097656	MAT1A	Phascolarctobacterium	0.00381184	0.877305	0.772031	0.0157751	0.000584273	-0.00218996	0.799331	0.999782	0.986826	0.0224076	0.907808
rs7097656	MAT1A	Uncl. Phascolarctobacterium	0.00381184	0.877305	0.772031	0.0157751	0.000584273	-0.00218996	0.799331	0.999782	0.986826	0.0224076	0.907808
rs1801274	Unknown	Sphingomonadaceae	0.413686	0.643807	0.00808897	0.00240633	-0.000952142	0.00348107	0.99979	0.999782	0.729878	0.0224198	0.907808
rs7495132	IQGAP1	Veillonellaceae	0.133821	0.025087	0.764139	0.0262346	0.0203172	-0.00355222	0.99979	0.960498	0.985862	0.0224819	0.908223
rs6716753	SP140	Collinsella	0.454792	0.00738682	0.104855	-0.00301839	-0.00891192	0.00310115	0.99979	0.960498	0.930639	0.0224949	0.908223
rs9264942	HCG22	[Eubacterium] dolichum	0.765973	0.027104	0.0309046	-0.0012745	-0.0126324	-0.00280999	0.99979	0.960498	0.889845	0.0226963	0.911081
rs1363907	CAST	Uncl. Bifidobacterium	0.00501139	0.1763	0.679423	0.0133603	-0.00784743	0.0010977	0.842868	0.999782	0.981301	0.0227531	0.911081
rs12994997	ATG16L1	Roseburia faecis	0.49343	0.796652	0.0069241	0.00324854	-0.000363633	0.00992695	0.99979	0.999782	0.720573	0.0228196	0.911081
rs10781499	CARD9	Enterococcus	0.987284	0.641621	0.00346176	1.61323e-05	-0.00113017	0.00334525	0.99979	0.999782	0.659854	0.0228263	0.911081
rs28374715	INO80	SMB53	0.0168329	0.676309	0.203335	0.0027037	-0.000747104	0.000741109	0.99979	0.999782	0.950795	0.0228545	0.911081
rs28374715	INO80	Uncl. SMB53	0.0168329	0.676309	0.203335	0.0027037	-0.000747104	0.000741109	0.99979	0.999782	0.950795	0.0228545	0.911081
rs6740462	SPRED2	Uncl. Clostridiales 1	0.133926	0.0256336	0.450023	0.0158544	0.0133357	-0.00716436	0.99979	0.960498	0.976923	0.0229129	0.911081
rs6740462	SPRED2	Uncl. Clostridiales 2	0.133926	0.0256336	0.450023	0.0158544	0.0133357	-0.00716436	0.99979	0.960498	0.976923	0.0229129	0.911081
rs6740462	SPRED2	Uncl. Clostridiales 3	0.133926	0.0256336	0.450023	0.0158544	0.0133357	-0.00716436	0.99979	0.960498	0.976923	0.0229129	0.911081
rs7517810	FASLG	Cyanobacteria	0.0899402	0.0386463	0.923038	0.00493865	0.00518883	-0.000233758	0.99979	0.964613	0.99306	0.0231558	0.911081
rs561722	NNMT	Uncl. Lactobacillus	0.950833	0.769839	0.00452265	-6.81864e-05	0.000371852	0.00145101	0.99979	0.999782	0.675193	0.023189	0.911081
rs6716753	SP140	Aerococcaceae	0.025211	0.138337	0.662071	0.00422164	0.00396473	-0.000456774	0.99979	0.999782	0.980961	0.0232223	0.911081
rs561722	NNMT	Pasteurellaceae	0.615663	0.00609934	0.572191	-0.00389489	0.0111948	0.00595896	0.99979	0.960498	0.978413	0.0232358	0.911081
rs561722	NNMT	Pasteurellales	0.615663	0.00609934	0.572191	-0.00389489	0.0111948	0.00595896	0.99979	0.960498	0.978413	0.0232358	0.911081
rs9264942	HCG22	[Paraprevotellaceae]	0.692114	0.0359126	0.0268066	0.00175579	0.00669277	0.0191639	0.99979	0.960498	0.880566	0.0233599	0.911081
rs10781499	CARD9	Uncl. Enterococcus	0.98728	0.642395	0.00356016	1.60715e-05	-0.00111132	0.00331097	0.99979	0.999782	0.660634	0.0233766	0.911081
rs5763767	CABP7	Porphyromonadaceae	0.421885	0.00836086	0.460886	0.0111304	0.0135414	-0.0101506	0.99979	0.960498	0.976923	0.0234469	0.911081
rs4728142	Unknown	Uncl. Bifidobacterium	0.489115	0.160186	0.0220437	-0.00297573	0.00829888	0.00565022	0.99979	0.999782	0.857179	0.0234681	0.911081
rs10758669	JAK2	Staphylococcus	0.0862345	0.802414	0.0409506	0.00199825	-0.000357381	0.00245947	0.99979	0.999782	0.895723	0.0234696	0.911081
rs11739663	SLC9A3	Clostridia	0.0516064	0.660259	0.0686114	0.0568801	-0.0145795	0.0492521	0.99979	0.999782	0.924782	0.0235229	0.911081
rs11739663	SLC9A3	Clostridiales	0.0515999	0.659984	0.0686772	0.0568794	-0.0145888	0.0492396	0.99979	0.999782	0.924782	0.0235395	0.911081
rs727088	CD226	Comamonadaceae	0.208337	0.974661	0.00364168	0.00231829	-0.000139141	-0.0137406	0.99979	0.999782	0.666927	0.0235715	0.911081
rs1569328	FOS	Parabacteroides distasonis	0.0913965	0.1743	0.042607	0.0183309	0.00444797	0.0214211	0.99979	0.999782	0.895723	0.0236921	0.911081
rs11054935	LRP6	Uncl. Blautia	0.320006	0.00735388	0.0111635	0.00877964	-0.0368508	0.0182495	0.99979	0.960498	0.748329	0.0237011	0.911081
rs16967103	SPRED1	Lactobacillaceae	0.793618	0.00173481	0.494528	0.000209088	0.00617353	0.000690519	0.99979	0.863819	0.976923	0.0237482	0.911081
rs6740462	SPRED2	Sutterella	0.421853	0.0085043	0.0761547	0.0119471	0.028774	-0.0248396	0.99979	0.960498	0.930639	0.0237865	0.911081
rs6740462	SPRED2	Uncl. Sutterella	0.421853	0.0085043	0.0761547	0.0119471	0.028774	-0.0248396	0.99979	0.960498	0.930639	0.0237865	0.911081
NOD2	Unknown	Lachnospira	0.0762892	0.047085	0.791394	-0.00615938	-0.00800075	0.00125269	0.99979	0.971518	0.986826	0.023812	0.911081
NOD2	Unknown	Uncl. Lachnospira	0.0762892	0.047085	0.791394	-0.00615938	-0.00800075	0.00125269	0.99979	0.971518	0.986826	0.023812	0.911081
rs17780256	LOC100499467	[Odoribacteraceae]	0.351703	0.748488	0.0102191	-0.00417442	0.00109528	-0.0148926	0.99979	0.999782	0.729878	0.0238233	0.911081
rs13204742	THEMIS	Veillonella dispar	0.445669	0.796487	0.00807428	-0.0042028	0.00121883	-0.0157272	0.99979	0.999782	0.729878	0.0238479	0.911081
rs8005161	GALC	Lachnospira	0.538872	0.00669943	0.11191	-0.00351178	-0.0129625	0.00911979	0.99979	0.960498	0.934975	0.0239136	0.911081
rs8005161	GALC	Uncl. Lachnospira	0.538872	0.00669943	0.11191	-0.00351178	-0.0129625	0.00911979	0.99979	0.960498	0.934975	0.0239136	0.911081
rs6017342	JPH2	Burkholderiales	0.729994	0.1579	0.0228909	-0.0038647	0.0131095	0.023278	0.99979	0.999782	0.863737	0.023938	0.911081
rs2641348	PHGDH	Uncl. Oxalobacteraceae 1	0.170301	0.0212773	0.51189	0.00278974	0.00476706	-0.000468171	0.99979	0.960498	0.976923	0.023989	0.911081
rs2641348	PHGDH	Uncl. Oxalobacteraceae 2	0.170301	0.0212773	0.51189	0.00278974	0.00476706	-0.000468171	0.99979	0.960498	0.976923	0.023989	0.911081
rs3774937	SLC39A8	Acinetobacter johnsonii	0.0920303	0.896065	0.0395191	-0.00226595	0.000268617	-0.00356835	0.99979	0.999782	0.891399	0.0240643	0.911081
rs11741861	IRGM	[Eubacterium]	0.00688893	0.722422	0.530842	-0.0265343	0.00345257	-0.00350438	0.863518	0.999782	0.977402	0.0241765	0.911081
NOD2	Unknown	Gammaproteobacteria	0.0230253	0.0424909	0.713074	0.0585783	0.0745339	0.0103162	0.99979	0.971518	0.983346	0.0241932	0.911081
rs6920220	OLIG3	Alphaproteobacteria	0.933556	0.0446389	0.08256	0.000366087	-0.0135803	-0.0069802	0.99979	0.971518	0.930639	0.024336	0.911081
rs6074022	ZSWIM3	[Odoribacteraceae]	0.202305	0.798704	0.018225	-0.00562128	0.000777482	-0.0129759	0.99979	0.999782	0.817418	0.0243451	0.911081
rs3774937	SLC39A8	Limnohabitans	0.826819	0.855149	0.0043255	0.000228736	-0.000535846	-0.00648873	0.99979	0.999782	0.675193	0.024412	0.911081
rs7404095	PALB2	Actinobacteria 2	0.4196	0.00883188	0.280124	-0.00455623	-0.0203781	0.00348926	0.99979	0.960498	0.96065	0.0244506	0.911081
rs6087990	C20orf112	Uncl. Comamonadaceae 1	0.971441	0.0182714	0.20315	6.00126e-05	-0.00759311	-0.00376713	0.99979	0.960498	0.950795	0.0244841	0.911081
rs6087990	C20orf112	Uncl. Comamonadaceae 2	0.971441	0.0182714	0.20315	6.00126e-05	-0.00759311	-0.00376713	0.99979	0.960498	0.950795	0.0244841	0.911081
rs3766606	CAMTA1	Clostridiaceae	0.0428068	0.020978	0.790534	0.0198886	0.0941782	0.00220213	0.99979	0.960498	0.986826	0.024516	0.911081
rs11150589	LOC613037	Veillonella dispar	0.28306	0.403936	0.0132045	-0.00378111	0.00296568	-0.00871177	0.99979	0.999782	0.767837	0.0246285	0.911081
rs10486483	C7orf71	Actinobacteria 1	0.30585	0.00641154	0.586337	0.00664459	-0.0236157	-0.00240787	0.99979	0.960498	0.979568	0.0247496	0.911081
rs568617	PCNXL3	Clostridium 1	0.443481	0.846473	0.00848598	-0.00266346	0.0018124	-0.0105101	0.99979	0.999782	0.729878	0.0247722	0.911081
rs6708413	IL18RAP	Alphaproteobacteria	0.606421	0.0293372	0.128533	-0.00218992	0.0131467	0.00613428	0.99979	0.960498	0.93849	0.0248136	0.911081
rs13126505	BANK1	Veillonellaceae	0.532843	0.0623934	0.0604401	0.0116272	-0.0182889	-0.0300643	0.99979	0.985039	0.911981	0.0248151	0.911081
rs11564258	MUC19	Proteobacteria	0.845061	0.87405	0.00434092	0.0114682	-0.0127368	-0.177615	0.99979	0.999782	0.675193	0.024944	0.911081
rs4728142	Unknown	Uncl. Acinetobacter	0.738474	0.00162855	0.603917	0.000394229	0.00412939	0.00295589	0.99979	0.863819	0.98008	0.0249456	0.911081
rs9264942	HCG22	Uncl. Dorea	0.385583	0.186972	0.0202996	0.00834078	-0.0173076	-0.00963405	0.99979	0.999782	0.850432	0.0249512	0.911081
rs9358372	E2F3	Actinomyces	0.00169603	0.136876	0.0278066	-0.00324836	0.00442409	0.00249867	0.642199	0.999782	0.880566	0.0250103	0.911081
rs7404095	PALB2	Bifidobacteriaceae	0.19799	0.0192426	0.0442945	-0.00750299	-0.0150611	0.00667467	0.99979	0.960498	0.895723	0.0250312	0.911081
rs7404095	PALB2	Bifidobacteriales	0.19799	0.0192426	0.0442945	-0.00750299	-0.0150611	0.00667467	0.99979	0.960498	0.895723	0.0250312	0.911081
rs6740462	SPRED2	Alcaligenaceae	0.384347	0.00992012	0.0781435	0.0128485	0.0281408	-0.0246123	0.99979	0.960498	0.930639	0.0250476	0.911081
rs2816958	NR5A2	Blautia	0.0303865	0.460274	0.125528	0.0258618	-0.0146999	0.0163992	0.99979	0.999782	0.93849	0.0250565	0.911081
rs864745	JAZF1	Erysipelotrichaceae	0.495623	0.527371	0.00279556	-0.00737787	-0.00775473	-0.0169283	0.99979	0.999782	0.636843	0.0250604	0.911081
rs864745	JAZF1	Erysipelotrichales	0.495623	0.527371	0.00279556	-0.00737787	-0.00775473	-0.0169283	0.99979	0.999782	0.636843	0.0250604	0.911081
rs864745	JAZF1	Erysipelotrichi	0.495623	0.527371	0.00279556	-0.00737787	-0.00775473	-0.0169283	0.99979	0.999782	0.636843	0.0250604	0.911081
rs3774937	SLC39A8	Uncl. Limnohabitans	0.826819	0.88241	0.0043255	0.000228736	-0.000433373	-0.00648873	0.99979	0.999782	0.675193	0.0250704	0.911081
rs3742130	DOCK9	Pasteurellaceae	0.0143781	0.6845	0.074343	-0.0199559	-0.00212116	-0.0198373	0.9971	0.999782	0.928228	0.0250857	0.911081
rs3742130	DOCK9	Pasteurellales	0.0143781	0.6845	0.074343	-0.0199559	-0.00212116	-0.0198373	0.9971	0.999782	0.928228	0.0250857	0.911081
rs6088765	MYH7B	Bifidobacterium longum	0.0693923	0.0161969	0.651357	0.000750868	0.00229861	0.00021214	0.99979	0.960498	0.980714	0.0250967	0.911081
rs12568930	WNT4	Phascolarctobacterium	0.00849965	0.872084	0.0988199	0.0128701	0.000555157	0.0121676	0.913307	0.999782	0.930639	0.0251073	0.911081
rs12568930	WNT4	Uncl. Phascolarctobacterium	0.00849965	0.872084	0.0988199	0.0128701	0.000555157	0.0121676	0.913307	0.999782	0.930639	0.0251073	0.911081
rs26528	SBK1	Uncl. Peptostreptococcaceae 1	0.811325	0.00441326	0.866878	-0.000316058	0.0177676	0.000310037	0.99979	0.960498	0.990004	0.0251199	0.911081
rs26528	SBK1	Uncl. Peptostreptococcaceae 2	0.811325	0.00441326	0.866878	-0.000316058	0.0177676	0.000310037	0.99979	0.960498	0.990004	0.0251199	0.911081
rs1042058	MTPAP	Bifidobacterium animalis	0.140642	0.036047	0.14488	0.0014483	0.00166445	0.000786316	0.99979	0.960498	0.93849	0.0251597	0.911081
rs3091315	ASIC2	Rhizobiales	0.842381	0.0191865	0.201449	0.000246375	-0.00560734	-0.00234569	0.99979	0.960498	0.950795	0.0253386	0.911081
rs7608910	PAPOLG	Acinetobacter johnsonii	0.041414	0.45002	0.0397882	0.0215285	0.00140196	0.00344902	0.99979	0.999782	0.891466	0.0253425	0.911081
rs2816958	NR5A2	Moraxellaceae	0.229447	0.0227752	0.142248	0.00412965	0.00926797	0.015674	0.99979	0.960498	0.93849	0.0253895	0.911081
rs7404095	PALB2	Bifidobacterium	0.187452	0.0208659	0.0412732	-0.00769094	-0.014106	0.00676915	0.99979	0.960498	0.895723	0.0255954	0.911081
rs13277237	GSDMC	Uncl. Clostridiaceae 1	0.0272348	0.0250552	0.156121	0.0124551	-0.0554465	-0.00594662	0.99979	0.960498	0.940503	0.0255969	0.911081
rs13277237	GSDMC	Uncl. Clostridiaceae 2	0.0272348	0.0250552	0.156121	0.0124551	-0.0554465	-0.00594662	0.99979	0.960498	0.940503	0.0255969	0.911081
rs1440088	SF3B1	Bacteroides ovatus	0.0905742	0.0433047	0.587892	0.0172204	0.0168532	-0.00497838	0.99979	0.971518	0.979568	0.025656	0.911081
rs4722672	HOXA1	Collinsella	0.502961	0.0164001	0.0913982	0.00335428	0.00906018	0.00352969	0.99979	0.960498	0.930639	0.0256631	0.911081
rs13407913	NCOA1	Coriobacteriaceae	0.127286	0.0308825	0.755292	-0.00595361	-0.0074035	0.000685513	0.99979	0.960498	0.985516	0.0257038	0.911081
rs13407913	NCOA1	Coriobacteriales	0.127286	0.0308825	0.755292	-0.00595361	-0.0074035	0.000685513	0.99979	0.960498	0.985516	0.0257038	0.911081
rs13407913	NCOA1	Coriobacteriia	0.127286	0.0308825	0.755292	-0.00595361	-0.0074035	0.000685513	0.99979	0.960498	0.985516	0.0257038	0.911081
rs2457996	IL8	[Paraprevotellaceae]	0.628951	0.143151	0.0274775	-0.00313132	0.00795353	0.0251725	0.99979	0.999782	0.880566	0.0257177	0.911081
rs1292053	CLTC	Oscillospira	0.197865	0.00990341	0.398353	-0.00829841	0.013198	0.00405155	0.99979	0.960498	0.974389	0.0257821	0.911081
rs1292053	CLTC	Uncl. Oscillospira	0.197865	0.00990341	0.398353	-0.00829841	0.013198	0.00405155	0.99979	0.960498	0.974389	0.0257821	0.911081
rs10486483	C7orf71	Actinobacteria 2	0.153225	0.0125577	0.314862	0.00889831	-0.023314	-0.00421774	0.99979	0.960498	0.961501	0.0258313	0.911081
rs17293632	SMAD3	Bilophila	0.139627	0.0199247	0.199456	-0.00682919	0.00819741	0.00382026	0.99979	0.960498	0.950795	0.0259428	0.911081
rs17293632	SMAD3	Uncl. Bilophila	0.139627	0.0199247	0.199456	-0.00682919	0.00819741	0.00382026	0.99979	0.960498	0.950795	0.0259428	0.911081
rs6667605	MORN1	Uncl. Ruminococcus	0.052388	0.0759187	0.237689	0.0114347	0.00656853	-0.00551435	0.99979	0.999782	0.951889	0.0259601	0.911081
rs566416	PHLDB1	Lactobacillales	0.513775	0.0276642	0.144005	0.00506795	-0.0271884	-0.0065514	0.99979	0.960498	0.93849	0.0259963	0.911081
rs6740462	SPRED2	Collinsella aerofaciens	0.679104	0.00129944	0.871811	0.00164801	0.00857504	0.000301915	0.99979	0.863819	0.990004	0.0260607	0.911081
rs3091315	ASIC2	Clostridiaceae	0.685354	0.0123686	0.0908937	-0.00289344	-0.0825224	-0.0120018	0.99979	0.960498	0.930639	0.0260905	0.911081
rs5763767	CABP7	Uncl. Enterobacteriaceae 1	0.00458417	0.14361	0.875188	-0.0642796	0.035331	-0.00257081	0.838783	0.999782	0.990078	0.0261521	0.911081
rs5763767	CABP7	Uncl. Enterobacteriaceae 2	0.00458417	0.14361	0.875188	-0.0642796	0.035331	-0.00257081	0.838783	0.999782	0.990078	0.0261521	0.911081
rs17229285	rs17229285	Ruminococcus 2	0.0243652	0.0058414	0.165051	0.0164596	-0.0122379	0.00843079	0.99979	0.960498	0.943639	0.0262045	0.911081
rs2816958	NR5A2	Bifidobacterium animalis	0.00576676	0.0893193	0.698396	0.00443411	-0.00202634	0.000309528	0.85288	0.999782	0.982172	0.0262375	0.911081
rs1819333	CCR6	Bacteroides uniformis	0.813572	0.0110882	0.364009	-0.000424815	0.00520402	0.00215744	0.99979	0.960498	0.9691	0.0262857	0.911081
rs1260326	SLC5A6	Lachnospira	0.0108703	0.37276	0.047843	0.00745037	0.00252063	-0.00765222	0.987616	0.999782	0.895723	0.0263727	0.911081
rs1260326	SLC5A6	Uncl. Lachnospira	0.0108703	0.37276	0.047843	0.00745037	0.00252063	-0.00765222	0.987616	0.999782	0.895723	0.0263727	0.911081
rs6088765	MYH7B	Cyanobacteria	0.483714	0.0848977	0.0478193	-0.00189289	0.00352341	0.00358743	0.99979	0.999782	0.895723	0.0264153	0.911081
rs2816958	NR5A2	Uncl. Corynebacterium	0.762486	0.143607	0.0282799	-0.00030467	0.0018925	0.00386421	0.99979	0.999782	0.885367	0.0264233	0.911081
rs1260326	SLC5A6	Uncl. Streptococcus	0.00934189	0.4369	0.382373	0.0104907	0.00479036	-0.00294078	0.941945	0.999782	0.972756	0.0265349	0.911081
rs12994997	ATG16L1	Uncl. Bifidobacterium	0.0239826	0.253273	0.170228	0.0104796	-0.0070817	0.00351531	0.99979	0.999782	0.943639	0.0265406	0.911081
rs477515	C6orf10	Dorea formicigenerans	0.277196	0.0147453	0.903047	-0.00508906	-0.0120242	0.000325178	0.99979	0.960498	0.992251	0.0265671	0.911081
rs6740462	SPRED2	Uncl. Roseburia	0.0345123	0.0229729	0.996214	0.0125905	0.00627093	2.82589e-05	0.99979	0.960498	0.999468	0.026586	0.911081
NOD2	Unknown	Bifidobacterium adolescentis	0.0820772	0.049873	0.391843	-0.00359513	-0.00406043	0.00171059	0.99979	0.98038	0.974389	0.0266007	0.911081
rs7134599	IFNG	Pasteurellaceae	0.0169198	0.243077	0.0073529	-0.0169259	-0.00470699	0.0254157	0.99979	0.999782	0.720573	0.0267072	0.911081
rs7134599	IFNG	Pasteurellales	0.0169198	0.243077	0.0073529	-0.0169259	-0.00470699	0.0254157	0.99979	0.999782	0.720573	0.0267072	0.911081
rs1292053	CLTC	Uncl. Ruminococcaceae 1	0.213716	0.0154871	0.266441	-0.0142861	0.0199553	0.0118037	0.99979	0.960498	0.96065	0.0267818	0.911081
rs1292053	CLTC	Uncl. Ruminococcaceae 2	0.213716	0.0154871	0.266441	-0.0142861	0.0199553	0.0118037	0.99979	0.960498	0.96065	0.0267818	0.911081
rs17119	rs17119	Comamonas	0.758725	0.0723758	0.0573257	-0.000283038	0.00436542	0.00310991	0.99979	0.999782	0.904958	0.0269058	0.911081
rs17119	rs17119	Uncl. Comamonas	0.758725	0.0723758	0.0573257	-0.000283038	0.00436542	0.00310991	0.99979	0.999782	0.904958	0.0269058	0.911081
rs9264942	HCG22	Uncl. Pasteurellaceae 1	0.200907	0.020667	0.474278	-0.000925498	-0.00146607	0.000705828	0.99979	0.960498	0.976923	0.026923	0.911081
rs9264942	HCG22	Uncl. Pasteurellaceae 2	0.200907	0.020667	0.474278	-0.000925498	-0.00146607	0.000705828	0.99979	0.960498	0.976923	0.026923	0.911081
rs925255	BRE	Faecalibacterium prausnitzii	0.173602	0.0231594	0.179417	0.0271681	-0.037265	-0.016803	0.99979	0.960498	0.943639	0.0269397	0.911081
rs925255	BRE	Faecalibacterium	0.173521	0.0231594	0.179427	0.0271729	-0.037265	-0.0168027	0.99979	0.960498	0.943639	0.026941	0.911081
rs7404095	PALB2	Uncl. Blautia	0.372351	0.0111642	0.0400993	-0.00700913	-0.0305817	0.0143231	0.99979	0.960498	0.89315	0.0269497	0.911081
rs4656958	SLAMF1	Bacillales	0.432964	0.55573	0.00748907	-0.00181287	0.00108744	0.00502195	0.99979	0.999782	0.721113	0.0269765	0.911081
rs3197999	MST1	Parabacteroides	0.917471	0.00453961	0.476439	-0.00136287	-0.0123195	0.0103829	0.99979	0.960498	0.976923	0.0269933	0.911081
rs17293632	SMAD3	Cloacibacterium	0.145237	0.429528	0.00970392	0.00211978	-0.00275561	-0.011751	0.99979	0.999782	0.729878	0.0270105	0.911081
rs17293632	SMAD3	Uncl. Cloacibacterium	0.145237	0.429528	0.00970392	0.00211978	-0.00275561	-0.011751	0.99979	0.999782	0.729878	0.0270105	0.911081
rs10865331	rs10865331	Firmicutes	0.633126	0.852805	0.00660685	-0.012813	0.00504332	-0.0648311	0.99979	0.999782	0.709288	0.027092	0.911081
rs10865331	rs10865331	[Paraprevotellaceae]	0.0379392	0.0618868	0.11026	-0.00935905	0.00606125	-0.0129429	0.99979	0.983788	0.934833	0.0270931	0.911081
rs2188962	HINT1	[Odoribacteraceae]	0.321296	0.0130299	0.720598	-0.00364054	-0.00672435	0.00177624	0.99979	0.960498	0.983346	0.0271111	0.911081
rs11168249	HDAC7/VDR	Uncl. Bacteroides	0.799197	0.00864326	0.486423	0.00809278	-0.0532499	-0.0194167	0.99979	0.960498	0.976923	0.0272086	0.911081
rs13126505	BANK1	Uncl. Acinetobacter	0.649434	0.265844	0.0158407	-0.00107324	0.00261012	0.0276178	0.99979	0.999782	0.817418	0.0272463	0.911081
rs12663356	CDKAL1	Uncl. Acinetobacter	0.0167008	0.252313	0.540548	-0.00317822	-0.00148044	0.00330428	0.99979	0.999782	0.978039	0.0272609	0.911081
rs4246905	TNFSF15	Uncl. Corynebacterium	0.373208	0.473897	0.0113053	-0.000676898	0.000716833	-0.00326828	0.99979	0.999782	0.752436	0.0272905	0.911081
rs3774937	SLC39A8	Moraxellaceae	0.967962	0.892807	0.00472825	0.000101589	-0.000396278	-0.0197074	0.99979	0.999782	0.675193	0.0273024	0.911081
rs6920220	OLIG3	Limnohabitans	0.0700049	0.126188	0.0334806	0.00204949	-0.00512354	-0.00493592	0.99979	0.999782	0.889845	0.0273211	0.911081
rs6667605	MORN1	Clostridium 5	0.0258877	0.163717	0.28469	0.00472435	0.00490915	-0.000756311	0.99979	0.999782	0.96065	0.0273944	0.911081
rs1440088	SF3B1	Enterococcus	0.729156	0.00592496	0.715435	0.000421795	-0.00729386	-0.000612254	0.99979	0.960498	0.983346	0.027398	0.911081
rs17293632	SMAD3	Staphylococcus	0.0529246	0.08015	0.959652	-0.00256214	-0.0028458	7.03685e-05	0.99979	0.999782	0.996538	0.0274144	0.911081
rs11742570	PTGER4	Uncl. Pasteurellaceae 1	0.0574977	0.47578	0.0741143	0.00149735	-0.000470269	0.00155061	0.99979	0.999782	0.928228	0.0275208	0.911081
rs11742570	PTGER4	Uncl. Pasteurellaceae 2	0.0574977	0.47578	0.0741143	0.00149735	-0.000470269	0.00155061	0.99979	0.999782	0.928228	0.0275208	0.911081
rs13277237	GSDMC	Clostridium 5	0.174763	0.0243974	0.19852	0.00291947	0.00833301	-0.00097513	0.99979	0.960498	0.950795	0.0275337	0.911081
rs4246905	TNFSF15	Burkholderiales	0.308302	0.00470461	0.909736	0.0110971	-0.0284027	-0.00151609	0.99979	0.960498	0.992402	0.027622	0.911081
rs8005161	GALC	Uncl. Comamonadaceae 1	0.712426	0.937658	0.00457092	0.00112604	-0.000393166	-0.012358	0.99979	0.999782	0.675193	0.0276548	0.911081
rs8005161	GALC	Uncl. Comamonadaceae 2	0.712426	0.937658	0.00457092	0.00112604	-0.000393166	-0.012358	0.99979	0.999782	0.675193	0.0276548	0.911081
rs1517352	GLS	Rothia mucilaginosa	0.0662426	0.179223	0.0701386	0.00279514	0.00165417	0.00230089	0.99979	0.999782	0.928228	0.0276713	0.911081
rs17293632	SMAD3	Uncl. Acinetobacter	0.438269	0.0655083	0.0655614	0.00116486	-0.00285435	-0.0118983	0.99979	0.989979	0.923065	0.0277031	0.911081
rs254560	C5orf24	Anaerostipes	0.130781	0.780021	0.0328472	0.00323612	-0.000425453	0.00566368	0.99979	0.999782	0.889845	0.0277083	0.911081
rs254560	C5orf24	Uncl. Anaerostipes	0.130781	0.780021	0.0328472	0.00323612	-0.000425453	0.00566368	0.99979	0.999782	0.889845	0.0277083	0.911081
rs4845604	RORC	Phascolarctobacterium	0.0398836	0.0396298	0.529021	-0.0142353	-0.0083523	-0.00457841	0.99979	0.964613	0.977402	0.0277582	0.911081
rs4845604	RORC	Uncl. Phascolarctobacterium	0.0398836	0.0396298	0.529021	-0.0142353	-0.0083523	-0.00457841	0.99979	0.964613	0.977402	0.0277582	0.911081
rs566416	PHLDB1	Dorea	0.306507	0.611745	0.00705382	-0.0133255	0.00792004	0.0123282	0.99979	0.999782	0.720573	0.0278138	0.911081
rs12994997	ATG16L1	Phascolarctobacterium	0.2312	0.0186711	0.331947	-0.00471664	-0.00699175	0.00534995	0.99979	0.960498	0.961501	0.0278225	0.911081
rs12994997	ATG16L1	Uncl. Phascolarctobacterium	0.2312	0.0186711	0.331947	-0.00471664	-0.00699175	0.00534995	0.99979	0.960498	0.961501	0.0278225	0.911081
rs4976646	DOK3	Lactobacillales	0.00420874	0.228262	0.875203	0.0164339	0.0129542	0.000594463	0.808828	0.999782	0.990078	0.0278748	0.911081
rs4243971	HCK	Uncl. Lachnospiraceae 1	0.123882	0.309552	0.0219498	0.0208492	0.0145041	0.0262514	0.99979	0.999782	0.856985	0.0278979	0.911081
rs4243971	HCK	Uncl. Lachnospiraceae 2	0.123882	0.309552	0.0219498	0.0208492	0.0145041	0.0262514	0.99979	0.999782	0.856985	0.0278979	0.911081
rs1182188	LFNG	Uncl. Limnohabitans	0.260038	0.0431389	0.0751899	-0.00118122	-0.00558216	-0.00419909	0.99979	0.971518	0.928228	0.0279414	0.911081
rs1728785	ZFP90	Peptostreptococcaceae	0.0450481	0.0966632	0.54864	-0.00354658	-0.0129132	0.00132652	0.99979	0.999782	0.978039	0.0280279	0.911081
rs3774937	SLC39A8	Clostridiaceae	0.274259	0.35715	0.0158824	0.00773557	-0.028665	0.0158134	0.99979	0.999782	0.817418	0.0280356	0.911081
rs11741861	IRGM	Bifidobacterium longum	0.0746143	0.750108	0.0151452	-0.00140557	-0.000437085	-0.00221255	0.99979	0.999782	0.809864	0.0280464	0.911081
rs4845604	RORC	Gemellaceae	0.0579414	0.0752209	0.920554	0.00553694	0.00715758	-0.000118418	0.99979	0.999782	0.99306	0.0280491	0.911081
rs10051722	rs10051722	Deltaproteobacteria	0.132417	0.0372429	0.171911	0.00806752	0.00451036	0.00591623	0.99979	0.960498	0.943639	0.0280498	0.911081
rs3764147	ENOX1	Bacilli	0.566829	0.268864	0.0162184	-0.00398564	0.0174161	0.0123488	0.99979	0.999782	0.817418	0.0280608	0.911081
rs1440088	SF3B1	Uncl. Enterococcus	0.720097	0.00597112	0.731443	0.000434733	-0.00719038	-0.000572153	0.99979	0.960498	0.983346	0.0280988	0.911081
rs6426833	MINOS1	[Eubacterium] dolichum	0.00674817	0.590867	0.648995	0.0121542	-0.00306071	0.000491214	0.863518	0.999782	0.980714	0.0281639	0.911081
rs2155219	PRKRIR	Uncl. Dorea	0.404793	0.0108214	0.0646987	0.00862822	0.0325462	-0.00653613	0.99979	0.960498	0.919066	0.0281688	0.911081
rs3851228	KIAA1919	Veillonella	0.0152624	0.0714761	0.784044	-0.0162944	-0.00940114	-0.00204319	0.9971	0.998557	0.986826	0.0282375	0.911081
rs4743820	NFIL3	[Mogibacteriaceae]	0.0854354	0.134128	0.0747663	-0.00204927	-0.00344622	-0.00238981	0.99979	0.999782	0.928228	0.0282739	0.911081
rs6920220	OLIG3	Uncl. Limnohabitans	0.0700049	0.1315	0.0334806	0.00204949	-0.005044	-0.00493592	0.99979	0.999782	0.889845	0.0282898	0.911081
rs7608910	PAPOLG	Blautia obeum	0.318794	0.481767	0.00914225	-0.00600886	0.000499343	0.00226928	0.99979	0.999782	0.729878	0.0282991	0.911081
rs13277237	GSDMC	Bacteroides uniformis	0.607893	0.0897098	0.0157852	0.000898113	0.00370109	0.00583817	0.99979	0.999782	0.817418	0.0283752	0.911081
rs259964	TH1L	Ruminococcus 2	0.0977838	0.045222	0.31598	0.0117661	0.00794691	-0.00601037	0.99979	0.971518	0.961501	0.0283942	0.911081
rs10486483	C7orf71	Veillonellaceae	0.413293	0.0206594	0.214363	0.00983342	-0.015592	-0.012963	0.99979	0.960498	0.950795	0.0284302	0.911081
rs1260326	SLC5A6	Uncl. Corynebacterium	0.364303	0.0121565	0.111082	-0.000597747	-0.0023917	0.00169813	0.99979	0.960498	0.934975	0.0284303	0.911081
rs7404095	PALB2	Uncl. Actinomyces	0.0676364	0.0655389	0.516909	0.00214629	0.00502686	-0.000682211	0.99979	0.989979	0.977128	0.028453	0.911081
rs3024505	IL10	Staphylococcaceae	0.686301	0.103924	0.00649668	-0.000691767	0.00267024	-0.00400528	0.99979	0.999782	0.705569	0.028593	0.911081
rs7746082	ATG5	Uncl. Comamonadaceae 1	0.644281	0.307348	0.00694997	-0.000765699	0.00353647	-0.00901544	0.99979	0.999782	0.720573	0.0286961	0.911081
rs7746082	ATG5	Uncl. Comamonadaceae 2	0.644281	0.307348	0.00694997	-0.000765699	0.00353647	-0.00901544	0.99979	0.999782	0.720573	0.0286961	0.911081
rs2413583	TAB1	Uncl. Parabacteroides	0.0443142	0.585989	0.0336852	0.030193	0.00240078	0.0322519	0.99979	0.999782	0.889845	0.0287204	0.911081
rs254560	C5orf24	Dorea	0.0334207	0.134229	0.781722	-0.021939	-0.0187525	0.00111737	0.99979	0.999782	0.986826	0.0287409	0.911081
rs2284553	C21orf54	Uncl. Oxalobacteraceae 1	0.104824	0.928594	0.0430139	0.00213627	-0.000135125	0.000996957	0.99979	0.999782	0.895723	0.0288645	0.911081
rs2284553	C21orf54	Uncl. Oxalobacteraceae 2	0.104824	0.928594	0.0430139	0.00213627	-0.000135125	0.000996957	0.99979	0.999782	0.895723	0.0288645	0.911081
rs4246905	TNFSF15	Cloacibacterium	0.0414784	0.0515792	0.41239	-0.00277812	-0.00650416	-0.00406631	0.99979	0.98038	0.974389	0.0289074	0.911081
rs4246905	TNFSF15	Uncl. Cloacibacterium	0.0414784	0.0515792	0.41239	-0.00277812	-0.00650416	-0.00406631	0.99979	0.98038	0.974389	0.0289074	0.911081
rs2488389	CRB1	Phascolarctobacterium	0.537105	0.226848	0.00724455	0.00311171	0.00412219	0.0158584	0.99979	0.999782	0.720573	0.0289175	0.911081
rs2488389	CRB1	Uncl. Phascolarctobacterium	0.537105	0.226848	0.00724455	0.00311171	0.00412219	0.0158584	0.99979	0.999782	0.720573	0.0289175	0.911081
rs6871626	IL12B	Uncl. Parabacteroides	0.276088	0.0163769	0.238731	0.0120728	0.00766221	-0.0142545	0.99979	0.960498	0.952807	0.0289326	0.911081
rs2457996	IL8	Rothia mucilaginosa	0.00842454	0.604118	0.536933	0.00629418	-0.00107116	0.00123585	0.913307	0.999782	0.978039	0.028943	0.911081
rs7240004	CTIF	Burkholderiales	0.285957	0.121921	0.0254743	-0.0122947	-0.0134562	-0.025425	0.99979	0.999782	0.875408	0.0290523	0.911081
rs10865331	rs10865331	Peptostreptococcaceae	0.267719	0.870243	0.0169823	-0.0016917	0.00103596	-0.00530755	0.99979	0.999782	0.817418	0.0290675	0.911081
rs28374715	INO80	Veillonellaceae	0.912532	0.170078	0.0267743	-0.00119141	0.00916807	0.0208662	0.99979	0.999782	0.880566	0.0291065	0.911081
rs1042058	MTPAP	Streptococcus infantis	0.0237322	0.191881	0.965876	0.000787561	0.00162252	-1.55628e-05	0.99979	0.999782	0.996596	0.0291068	0.911081
rs921720	TRIB1	Oscillospira	0.842929	0.00318713	0.331462	-0.001198	-0.0163583	-0.00447996	0.99979	0.960498	0.961501	0.02911	0.911081
rs921720	TRIB1	Uncl. Oscillospira	0.842929	0.00318713	0.331462	-0.001198	-0.0163583	-0.00447996	0.99979	0.960498	0.961501	0.02911	0.911081
rs1728785	ZFP90	Clostridiaceae	0.153871	0.0296154	0.431215	-0.0103311	-0.0779131	0.00525936	0.99979	0.960498	0.976651	0.029124	0.911081
rs6716753	SP140	Lacticigenium	0.023683	0.192557	0.0218671	0.00395546	0.0035718	-0.00164104	0.99979	0.999782	0.856985	0.0291422	0.911081
rs6716753	SP140	Lacticigenium naphtae	0.023683	0.192557	0.0218671	0.00395546	0.0035718	-0.00164104	0.99979	0.999782	0.856985	0.0291422	0.911081
rs1182188	LFNG	Betaproteobacteria	0.0533438	0.162142	0.103134	-0.0219354	-0.012594	-0.0192339	0.99979	0.999782	0.930639	0.0291484	0.911081
rs1819333	CCR6	Lactobacillus	0.910689	0.0400979	0.11381	5.20637e-05	-0.00340858	-0.00130405	0.99979	0.964613	0.934975	0.0291595	0.911081
rs1042058	MTPAP	[Eubacterium]	0.0813863	0.0675813	0.162807	-0.00896232	-0.0126174	-0.00453474	0.99979	0.989979	0.940531	0.0292331	0.911081
rs6920220	OLIG3	Actinobacteria 2	0.128521	0.0356241	0.0483653	0.0098197	0.0211065	-0.00688262	0.99979	0.960498	0.895723	0.0292397	0.911081
rs10486483	C7orf71	Acinetobacter	0.00666672	0.708648	0.687238	0.00554812	-0.00107161	0.00342006	0.863518	0.999782	0.981733	0.0292569	0.911081
rs3764147	ENOX1	Bacillales	0.00597955	0.199958	0.767433	0.00639527	-0.00263417	0.000566967	0.85288	0.999782	0.986262	0.0292961	0.911081
rs11741861	IRGM	Actinomycetales	0.168602	0.0272187	0.774123	-0.00555959	-0.0118913	0.00100412	0.99979	0.960498	0.986826	0.0292973	0.911081
rs38911	ST7	Rhizobiales	0.575443	0.55544	0.00830124	0.000587747	-0.00114261	-0.00412132	0.99979	0.999782	0.729878	0.0294141	0.911081
rs6716753	SP140	Actinomyces	0.751257	0.0263284	0.175254	-0.000364447	0.00786111	0.00161019	0.99979	0.960498	0.943639	0.0294321	0.911081
rs12994997	ATG16L1	Bifidobacteriaceae	0.0471064	0.0570272	0.0982108	0.0106215	-0.0132492	0.00564699	0.99979	0.98038	0.930639	0.0294976	0.911081
rs12994997	ATG16L1	Bifidobacteriales	0.0471064	0.0570272	0.0982108	0.0106215	-0.0132492	0.00564699	0.99979	0.98038	0.930639	0.0294976	0.911081
rs12942547	STAT3	Bacteroidetes	0.134741	0.153925	0.0301068	0.0473399	-0.0389607	-0.0608724	0.99979	0.999782	0.889845	0.0295396	0.911081
rs6708413	IL18RAP	Uncl. Lachnospiraceae 1	0.00859592	0.540644	0.461761	0.0416136	0.0100529	-0.00851534	0.913307	0.999782	0.976923	0.0296103	0.911081
rs6708413	IL18RAP	Uncl. Lachnospiraceae 2	0.00859592	0.540644	0.461761	0.0416136	0.0100529	-0.00851534	0.913307	0.999782	0.976923	0.0296103	0.911081
rs1893217	PTPN2	[Paraprevotellaceae]	0.127622	0.0366242	0.129969	-0.00859803	-0.0101426	0.0144655	0.99979	0.960498	0.93849	0.0297538	0.911081
rs10781499	CARD9	Bifidobacterium longum	0.00602381	0.840774	0.777377	-0.00110909	0.000228726	-0.000134612	0.85288	0.999782	0.986826	0.0298005	0.911081
rs17229285	rs17229285	Coriobacteriaceae	0.14714	0.788371	0.0318537	0.00605975	-0.00104052	0.00454311	0.99979	0.999782	0.889845	0.0298229	0.911081
rs17229285	rs17229285	Coriobacteriales	0.14714	0.788371	0.0318537	0.00605975	-0.00104052	0.00454311	0.99979	0.999782	0.889845	0.0298229	0.911081
rs17229285	rs17229285	Coriobacteriia	0.14714	0.788371	0.0318537	0.00605975	-0.00104052	0.00454311	0.99979	0.999782	0.889845	0.0298229	0.911081
rs1182188	LFNG	Limnohabitans	0.260038	0.0470416	0.0751899	-0.00118122	-0.00549316	-0.00419909	0.99979	0.971518	0.928228	0.0298291	0.911081
rs7134599	IFNG	Uncl. Erysipelotrichaceae 1	0.0116051	0.404648	0.731587	-0.0232911	-0.00914091	0.00131128	0.9971	0.999782	0.983346	0.0298714	0.911081
rs7134599	IFNG	Uncl. Erysipelotrichaceae 2	0.0116051	0.404648	0.731587	-0.0232911	-0.00914091	0.00131128	0.9971	0.999782	0.983346	0.0298714	0.911081
rs4845604	RORC	Gemellales	0.0605049	0.0777617	0.881692	0.00548329	0.00712028	-0.000176807	0.99979	0.999782	0.990771	0.0299195	0.911081
rs4243971	HCK	Uncl. Dorea	0.382834	0.229954	0.0204635	-0.00864266	0.0149853	0.00865833	0.99979	0.999782	0.850432	0.0299234	0.911081
rs7240004	CTIF	Alcaligenaceae	0.95118	0.0793704	0.0122575	-0.00080557	-0.0173037	-0.0274096	0.99979	0.999782	0.764776	0.0299664	0.911081
rs6651252	rs6651252	Clostridium 5	0.00760062	0.84976	0.00554714	0.00918808	-0.0010227	-0.00299354	0.890126	0.999782	0.69976	0.0299665	0.911081
rs10486483	C7orf71	Bifidobacterium	0.176264	0.0237405	0.199274	0.00873486	-0.0167099	-0.00554645	0.99979	0.960498	0.950795	0.0300583	0.911081
rs2111485	DPP4	Uncl. Roseburia	0.0477281	0.772626	0.0993932	0.00977709	-0.000684045	0.0078012	0.99979	0.999782	0.930639	0.0301278	0.911081
rs6740462	SPRED2	Ruminococcaceae	0.0765386	0.0619992	0.758408	0.0457485	0.0344262	-0.00653041	0.99979	0.983788	0.985808	0.0301357	0.911081
rs12994997	ATG16L1	Coriobacteriaceae	0.0583534	0.193805	0.0814014	0.00748973	-0.00488273	0.00392286	0.99979	0.999782	0.930639	0.0301609	0.911081
rs12994997	ATG16L1	Coriobacteriales	0.0583534	0.193805	0.0814014	0.00748973	-0.00488273	0.00392286	0.99979	0.999782	0.930639	0.0301609	0.911081
rs12994997	ATG16L1	Coriobacteriia	0.0583534	0.193805	0.0814014	0.00748973	-0.00488273	0.00392286	0.99979	0.999782	0.930639	0.0301609	0.911081
rs6667605	MORN1	Uncl. Lachnospiraceae 1	0.0478148	0.0994001	0.20044	0.0256535	0.0239047	-0.0137605	0.99979	0.999782	0.950795	0.0301756	0.911081
rs6667605	MORN1	Uncl. Lachnospiraceae 2	0.0478148	0.0994001	0.20044	0.0256535	0.0239047	-0.0137605	0.99979	0.999782	0.950795	0.0301756	0.911081
rs3851228	KIAA1919	Dorea	0.0459626	0.067198	0.103534	0.031793	-0.0351697	0.0106541	0.99979	0.989979	0.930639	0.0302072	0.911081
rs11741861	IRGM	Uncl. Lachnospiraceae 1	0.0233957	0.203546	0.880185	0.0556762	0.0269851	-0.00302764	0.99979	0.999782	0.990771	0.0302253	0.911081
rs11741861	IRGM	Uncl. Lachnospiraceae 2	0.0233957	0.203546	0.880185	0.0556762	0.0269851	-0.00302764	0.99979	0.999782	0.990771	0.0302253	0.911081
rs13126505	BANK1	Uncl. Comamonadaceae 1	0.285178	0.655373	0.00726676	-0.00327366	0.00239646	0.0163772	0.99979	0.999782	0.720573	0.0302271	0.911081
rs13126505	BANK1	Uncl. Comamonadaceae 2	0.285178	0.655373	0.00726676	-0.00327366	0.00239646	0.0163772	0.99979	0.999782	0.720573	0.0302271	0.911081
rs254560	C5orf24	Ruminococcaceae	0.608846	0.665543	0.00783629	0.0111151	-0.00703281	0.0444209	0.99979	0.999782	0.729878	0.0302735	0.911081
rs9358372	E2F3	Uncl. Parabacteroides	0.252512	0.258839	0.0184441	0.011573	-0.00359903	-0.0285141	0.99979	0.999782	0.821629	0.0302893	0.911081
rs7517810	FASLG	Desulfovibrionaceae	0.0881904	0.0831011	0.128695	0.00884798	0.00628098	0.00708426	0.99979	0.999782	0.93849	0.030399	0.911081
rs7517810	FASLG	Desulfovibrionales	0.0881904	0.0831011	0.128695	0.00884798	0.00628098	0.00708426	0.99979	0.999782	0.93849	0.030399	0.911081
rs3774937	SLC39A8	Betaproteobacteria	0.207455	0.492269	0.00974444	0.014307	-0.00654933	-0.0294527	0.99979	0.999782	0.729878	0.0304113	0.911081
rs13204742	THEMIS	Lactobacillaceae	0.0332603	0.43824	0.144726	-0.00195159	0.00193988	-0.00206037	0.99979	0.999782	0.93849	0.0305006	0.911081
rs4845604	RORC	Streptococcus infantis	0.0273206	0.176432	0.918239	0.00141743	0.00242576	-4.84987e-05	0.99979	0.999782	0.99306	0.0305357	0.911081
rs11879191	PPAN	Erysipelotrichaceae	0.149962	0.0322194	0.24377	-0.0209519	-0.0314285	0.00860518	0.99979	0.960498	0.953839	0.030597	0.911081
rs11879191	PPAN	Erysipelotrichales	0.149962	0.0322194	0.24377	-0.0209519	-0.0314285	0.00860518	0.99979	0.960498	0.953839	0.030597	0.911081
rs11879191	PPAN	Erysipelotrichi	0.149962	0.0322194	0.24377	-0.0209519	-0.0314285	0.00860518	0.99979	0.960498	0.953839	0.030597	0.911081
rs10065637	IL31RA	Bacteroides fragilis	0.0236053	0.548777	0.205008	0.0721751	-0.0124232	0.0354071	0.99979	0.999782	0.950795	0.0306374	0.911081
rs254560	C5orf24	[Eubacterium] dolichum	0.349613	0.0105482	0.258985	-0.0042667	-0.014096	-0.0013123	0.99979	0.960498	0.957227	0.0306874	0.911081
rs12942547	STAT3	Deltaproteobacteria	0.281235	0.0237006	0.143541	-0.00526732	-0.00487502	-0.00542895	0.99979	0.960498	0.93849	0.0307282	0.911081
rs12722515	GDI2	Blautia producta	0.56855	0.228379	0.00854507	-0.00339975	0.0112343	-0.00584151	0.99979	0.999782	0.729878	0.0307388	0.911081
rs4802307	IGFL3	Firmicutes	0.0631531	0.140555	0.0769329	-0.0538304	0.0437008	-0.0434399	0.99979	0.999782	0.930639	0.0307401	0.911081
rs13277237	GSDMC	Clostridiaceae	0.127702	0.0253946	0.191368	0.00940643	-0.0654085	-0.00801755	0.99979	0.960498	0.94817	0.0307464	0.911081
rs1250546	LOC283050	Bifidobacterium adolescentis	0.593002	0.266315	0.00821607	-0.000927942	0.00170315	-0.00432399	0.99979	0.999782	0.729878	0.0308125	0.911081
rs6651252	rs6651252	Rothia mucilaginosa	0.0100133	0.487873	0.625727	0.00646978	0.00124835	-0.000944518	0.947876	0.999782	0.980714	0.030882	0.911081
rs7404095	PALB2	Betaproteobacteria	0.0060988	0.802649	0.591181	-0.0292925	-0.00211926	0.00581277	0.85288	0.999782	0.979595	0.0309352	0.911081
rs4976646	DOK3	Uncl. Enterobacteriaceae 1	0.428433	0.00752188	0.651383	0.0160122	-0.0749376	-0.0071817	0.99979	0.960498	0.980714	0.0309588	0.911081
rs4976646	DOK3	Uncl. Enterobacteriaceae 2	0.428433	0.00752188	0.651383	0.0160122	-0.0749376	-0.0071817	0.99979	0.960498	0.980714	0.0309588	0.911081
rs4243971	HCK	Porphyromonadaceae	0.00665218	0.884502	0.165302	0.0329137	0.000779974	0.0192307	0.863518	0.999782	0.943639	0.0311103	0.911081
rs4256159	rs4256159	Clostridiaceae	0.136993	0.663016	0.0360251	0.015234	-0.0175671	0.0156092	0.99979	0.999782	0.889845	0.0311478	0.911081
rs7517810	FASLG	Firmicutes	0.197975	0.200326	0.0246453	-0.0372289	0.0409263	0.0596058	0.99979	0.999782	0.871381	0.0311578	0.911081
rs670523	rs670523	Clostridia	0.618382	0.581324	0.00798947	-0.0128845	0.016049	-0.0627421	0.99979	0.999782	0.729878	0.0311762	0.911081
rs516246	FUT2	Aerococcaceae	0.0857754	0.254889	0.0576265	0.00285893	-0.00260829	0.00167591	0.99979	0.999782	0.905656	0.0311889	0.911081
rs670523	rs670523	Clostridiales	0.617889	0.581033	0.00800385	-0.0129021	0.0160577	-0.0627269	0.99979	0.999782	0.729878	0.0312025	0.911081
rs7746082	ATG5	Pseudomonadales	0.530372	0.112034	0.00932612	-0.00160811	0.00683254	-0.0205725	0.99979	0.999782	0.729878	0.0312068	0.911081
rs12103	AGRN	Clostridium 5	0.936209	0.0388549	0.0269076	-0.000203056	-0.00783242	-0.00207726	0.99979	0.964613	0.880566	0.0312589	0.911081
rs4845604	RORC	Uncl. Gemellaceae 1	0.0662545	0.0748167	0.928955	0.00533602	0.00715626	-0.000105316	0.99979	0.999782	0.994562	0.0312633	0.911081
rs4845604	RORC	Uncl. Gemellaceae 2	0.0662545	0.0748167	0.928955	0.00533602	0.00715626	-0.000105316	0.99979	0.999782	0.994562	0.0312633	0.911081
rs3024505	IL10	Bacillales	0.339167	0.0146156	0.0056331	0.00268734	0.00532399	-0.00586056	0.99979	0.960498	0.69976	0.0312644	0.911081
rs26528	SBK1	Lacticigenium	0.0338101	0.300997	0.14706	-0.0032544	0.00233727	-0.000943039	0.99979	0.999782	0.93849	0.0313438	0.911081
rs26528	SBK1	Lacticigenium naphtae	0.0338101	0.300997	0.14706	-0.0032544	0.00233727	-0.000943039	0.99979	0.999782	0.93849	0.0313438	0.911081
rs1569328	FOS	[Paraprevotellaceae]	0.279738	0.043883	0.113478	-0.00797605	0.0101089	0.015252	0.99979	0.971518	0.934975	0.0313844	0.911081
rs9358372	E2F3	Uncl. Corynebacterium	0.557273	0.737334	0.00893957	0.000394705	-0.000290028	0.00307696	0.99979	0.999782	0.729878	0.031395	0.911081
rs7097656	MAT1A	Uncl. Bifidobacterium	0.722033	0.0142906	0.0954531	0.00233372	0.0188752	0.00558517	0.99979	0.960498	0.930639	0.0314055	0.911081
rs12994997	ATG16L1	Veillonellaceae	0.200852	0.0248489	0.362795	-0.0128175	-0.0137673	0.00748385	0.99979	0.960498	0.968463	0.0314437	0.911081
rs6920220	OLIG3	Uncl. Bifidobacterium	0.102835	0.0485814	0.0636047	0.00945298	0.0142837	-0.00500994	0.99979	0.976507	0.915088	0.0314697	0.911081
rs16967103	SPRED1	Uncl. Lactobacillus	0.308965	0.0095384	0.336281	0.00126371	0.00352288	0.000541721	0.99979	0.960498	0.961501	0.031552	0.911081
rs12663356	CDKAL1	Uncl. Burkholderiales 1	0.0206678	0.533802	0.242665	-0.00117862	0.000770407	-0.000582184	0.99979	0.999782	0.953194	0.0315729	0.911081
rs12663356	CDKAL1	Uncl. Burkholderiales 2	0.0206678	0.533802	0.242665	-0.00117862	0.000770407	-0.000582184	0.99979	0.999782	0.953194	0.0315729	0.911081
rs12663356	CDKAL1	Uncl. Burkholderiales 3	0.0206678	0.533802	0.242665	-0.00117862	0.000770407	-0.000582184	0.99979	0.999782	0.953194	0.0315729	0.911081
rs7097656	MAT1A	Oscillospira	0.851892	0.425826	0.0117852	-0.00161859	0.00561746	0.0157209	0.99979	0.999782	0.758329	0.0315894	0.911081
rs7097656	MAT1A	Uncl. Oscillospira	0.851892	0.425826	0.0117852	-0.00161859	0.00561746	0.0157209	0.99979	0.999782	0.758329	0.0315894	0.911081
rs1260326	SLC5A6	Flavobacterium	0.947882	0.00529952	0.288374	3.83394e-05	0.0110896	-0.000474861	0.99979	0.960498	0.96065	0.0316151	0.911081
rs913678	CEBPB	Gemellales	0.0179588	0.0995341	0.559135	0.00449463	0.00505936	0.000550414	0.99979	0.999782	0.978413	0.0317534	0.911081
rs1819333	CCR6	Bacteroides	0.653517	0.0546147	0.0925632	-0.0144347	0.0477025	0.0553699	0.99979	0.98038	0.930639	0.0317843	0.911081
rs7746082	ATG5	Flavobacterium	0.183251	0.0318919	0.158837	-0.000788862	0.00933843	0.000712983	0.99979	0.960498	0.940503	0.0318387	0.911081
rs483905	MAML2	Streptococcus infantis	0.0583019	0.811648	0.0869414	0.000722656	-0.000325678	0.000645964	0.99979	0.999782	0.930639	0.0318559	0.911081
rs12722515	GDI2	Flavobacteriaceae	0.0512534	0.395927	0.0495434	-0.00177116	-0.00484232	-0.00201094	0.99979	0.999782	0.895723	0.0318942	0.911081
rs921720	TRIB1	Staphylococcus	0.0157671	0.322117	0.923954	0.00267035	0.00146189	-0.000113868	0.99979	0.999782	0.993407	0.0319087	0.911081
rs2284553	C21orf54	Alphaproteobacteria	0.0328903	0.619647	0.15442	0.00798772	-0.00276879	0.00597839	0.99979	0.999782	0.938893	0.0319092	0.911081
rs1847472	rs1847472	Erysipelotrichaceae	0.291196	0.0286697	0.120555	-0.012069	-0.025249	-0.00778544	0.99979	0.960498	0.93849	0.0319202	0.911081
rs1847472	rs1847472	Erysipelotrichales	0.291196	0.0286697	0.120555	-0.012069	-0.025249	-0.00778544	0.99979	0.960498	0.93849	0.0319202	0.911081
rs1847472	rs1847472	Erysipelotrichi	0.291196	0.0286697	0.120555	-0.012069	-0.025249	-0.00778544	0.99979	0.960498	0.93849	0.0319202	0.911081
rs516246	FUT2	Rhizobiales	0.819991	0.00499378	0.00620669	0.000246098	-0.00589316	0.00419667	0.99979	0.960498	0.69976	0.0319646	0.911081
rs17229285	rs17229285	Burkholderiales	0.00515716	0.987711	0.220834	0.0293379	0.000144935	-0.0130958	0.850021	0.999811	0.950795	0.0319876	0.911081
rs12994997	ATG16L1	Bifidobacterium adolescentis	0.0689496	0.050882	0.0738976	0.00317315	-0.00306324	0.00303363	0.99979	0.98038	0.928228	0.0319951	0.911081
rs17391694	NEXN	Streptococcus alactolyticus	0.290131	0.481837	0.00723862	0.00347017	0.00360149	0.00480768	0.99979	0.999782	0.720573	0.0320504	0.911728
rs17229285	rs17229285	[Mogibacteriaceae]	0.0929672	0.632703	0.0550768	0.00182442	-0.0010433	0.00217137	0.99979	0.999782	0.895723	0.0321277	0.912298
rs3774937	SLC39A8	Uncl. Lactobacillus	0.0434423	0.117939	0.605117	-0.00223753	-0.00205909	0.000275783	0.99979	0.999782	0.98008	0.0321447	0.912298
rs7240004	CTIF	Streptococcus infantis	0.0562778	0.248597	0.0727802	0.000779179	0.00146096	0.000642763	0.99979	0.999782	0.928228	0.0322002	0.912298
rs6920220	OLIG3	Ruminococcaceae	0.106806	0.0251521	0.379167	0.0407954	0.0458605	0.0151139	0.99979	0.960498	0.971932	0.0322088	0.912298
rs17229285	rs17229285	Bifidobacterium longum	0.36744	0.00759626	0.676879	0.000392472	-0.00284402	-0.000207476	0.99979	0.960498	0.981301	0.0322406	0.912298
rs7517810	FASLG	Bacteroides caccae	0.598644	0.149004	0.0115025	0.000627517	0.00171332	0.00403763	0.99979	0.999782	0.758329	0.032385	0.912298
rs913678	CEBPB	Gemellaceae	0.0185582	0.108149	0.511257	0.00447093	0.00491961	0.00061849	0.99979	0.999782	0.976923	0.0323871	0.912298
rs4656958	SLAMF1	Dorea formicigenerans	0.262097	0.561177	0.0197382	0.00529242	-0.00246898	0.0066606	0.99979	0.999782	0.845663	0.032407	0.912298
rs6716753	SP140	Uncl. Actinomyces	0.863758	0.0289705	0.179096	-0.000207165	0.00743317	0.00158301	0.99979	0.960498	0.943639	0.0324869	0.912298
rs17780256	LOC100499467	Streptococcus infantis	0.400696	0.411502	0.0126098	-0.000395933	0.00131368	0.000994819	0.99979	0.999782	0.764776	0.0324892	0.912298
rs194749	RAD51B	Rothia	0.371625	0.0590691	0.0878809	-0.00180408	0.00320489	0.00287197	0.99979	0.98038	0.930639	0.0325002	0.912298
rs12663356	CDKAL1	Micrococcaceae	0.352219	0.364963	0.00802729	-0.00122148	-0.00182435	-0.00287854	0.99979	0.999782	0.729878	0.0325235	0.912298
rs38911	ST7	[Ruminococcus]	0.0638817	0.00770341	0.677485	-0.0318446	0.0536077	0.00297725	0.99979	0.960498	0.981301	0.0326469	0.912298
rs17229285	rs17229285	Proteobacteria	0.411675	0.944001	0.00266924	-0.0167134	-0.001882	-0.068849	0.99979	0.999782	0.636843	0.0326521	0.912298
rs477515	C6orf10	Deltaproteobacteria	0.144776	0.0132148	0.542264	0.00754822	0.00623698	0.00242827	0.99979	0.960498	0.978039	0.0326552	0.912298
rs17391694	NEXN	Veillonella dispar	0.872058	0.375495	0.00599142	0.0010388	-0.00455555	0.0171507	0.99979	0.999782	0.69976	0.032678	0.912298
rs10061469	FCHO2	Bacteroides	0.883314	0.0362577	0.0324501	0.00538233	0.0622792	0.0811339	0.99979	0.960498	0.889845	0.0326981	0.912298
rs6740462	SPRED2	Clostridiaceae	0.757484	0.00692249	0.824333	-0.00241432	-0.0853736	0.00180939	0.99979	0.960498	0.988118	0.0327768	0.912298
rs7438704	TXK	Uncl. Comamonadaceae 1	0.405755	0.0142964	0.17989	0.00145994	0.00829583	0.00430033	0.99979	0.960498	0.943639	0.032798	0.912298
rs7438704	TXK	Uncl. Comamonadaceae 2	0.405755	0.0142964	0.17989	0.00145994	0.00829583	0.00430033	0.99979	0.960498	0.943639	0.032798	0.912298
rs6426833	MINOS1	Pseudomonadaceae	0.0585909	0.544242	0.0327417	-0.00145552	-0.0012681	-0.00597358	0.99979	0.999782	0.889845	0.0328108	0.912298
rs2457996	IL8	Rothia	0.00877919	0.53074	0.599195	0.00638505	-0.00159827	0.00107249	0.913307	0.999782	0.98008	0.0328648	0.912298
rs561722	NNMT	Rothia	0.351028	0.0150055	0.378462	0.00179354	0.00378618	-0.00124211	0.99979	0.960498	0.971806	0.032901	0.912298
rs6708413	IL18RAP	Dorea formicigenerans	0.109507	0.0481932	0.185277	0.00824912	0.00878411	-0.00367758	0.99979	0.974431	0.94587	0.0329542	0.912298
rs12994997	ATG16L1	Flavobacteriaceae	0.825332	0.419913	0.0125812	0.000129803	-0.00342972	-0.00186805	0.99979	0.999782	0.764776	0.0329831	0.912298
rs1819333	CCR6	Aerococcaceae	0.456464	0.0226258	0.233522	0.00128676	-0.0048944	-0.0010673	0.99979	0.960498	0.951243	0.0329863	0.912298
rs2651244	ANKRD13C	SMB53	0.33686	0.0746823	0.0708792	-0.00108355	0.00306787	0.00086627	0.99979	0.999782	0.928228	0.0330378	0.912298
rs2651244	ANKRD13C	Uncl. SMB53	0.33686	0.0746823	0.0708792	-0.00108355	0.00306787	0.00086627	0.99979	0.999782	0.928228	0.0330378	0.912298
rs13407913	NCOA1	Actinobacteria 1	0.0745692	0.0710673	0.757751	-0.00942165	-0.013213	0.00105421	0.99979	0.998557	0.985808	0.0330693	0.912298
rs17119	rs17119	Parabacteroides	0.00793321	0.80426	0.668914	-0.0407164	0.00126942	-0.00853906	0.907275	0.999782	0.981301	0.033107	0.912298
rs1654644	LILRB1	Veillonella dispar	0.384802	0.0106116	0.259077	0.00326963	0.00869517	0.00437468	0.99979	0.960498	0.957227	0.0331366	0.912298
rs6651252	rs6651252	Bilophila	0.533023	0.0372279	0.142739	-0.00381793	0.00906613	0.00573991	0.99979	0.960498	0.93849	0.0331449	0.912298
rs6651252	rs6651252	Uncl. Bilophila	0.533023	0.0372279	0.142739	-0.00381793	0.00906613	0.00573991	0.99979	0.960498	0.93849	0.0331449	0.912298
rs12568930	WNT4	Alphaproteobacteria	0.766479	0.0407515	0.130618	-0.00131784	0.0134996	0.00821385	0.99979	0.964664	0.93849	0.0331921	0.91242
rs12103	AGRN	Actinomycetales	0.243552	0.484571	0.0219007	0.0029711	-0.00288215	0.00568621	0.99979	0.999782	0.856985	0.0332501	0.91242
rs9297145	TRRAP	Roseburia faecis	0.92685	0.194415	0.027573	0.000451605	-0.00189333	-0.00942483	0.99979	0.999782	0.880566	0.0333895	0.91242
rs1182188	LFNG	Bacteroides ovatus	0.334039	0.168939	0.0189567	0.00927169	0.00974154	0.01784	0.99979	0.999782	0.831122	0.0334145	0.91242
rs10761659	ZNF365	Ruminococcus 2	0.0525139	0.102213	0.364952	-0.0138715	-0.00673655	0.00540615	0.99979	0.999782	0.969376	0.0334261	0.91242
rs1517352	GLS	Uncl. Bifidobacterium	0.00817441	0.656898	0.209134	0.0112271	0.00262488	-0.0031098	0.912537	0.999782	0.950795	0.0334373	0.91242
rs13204742	THEMIS	Veillonella	0.857654	0.655357	0.00627568	-0.00111117	0.00224021	-0.0179546	0.99979	0.999782	0.69976	0.0335032	0.91242
rs5763767	CABP7	Erysipelotrichaceae	0.0673615	0.0799207	0.0230391	0.0222571	0.0184095	-0.0123641	0.99979	0.999782	0.863737	0.0335095	0.91242
rs5763767	CABP7	Erysipelotrichales	0.0673615	0.0799207	0.0230391	0.0222571	0.0184095	-0.0123641	0.99979	0.999782	0.863737	0.0335095	0.91242
rs5763767	CABP7	Erysipelotrichi	0.0673615	0.0799207	0.0230391	0.0222571	0.0184095	-0.0123641	0.99979	0.999782	0.863737	0.0335095	0.91242
rs11739663	SLC9A3	Uncl. Ruminococcaceae 1	0.272345	0.83613	0.0197985	0.0145655	-0.00221753	0.0288737	0.99979	0.999782	0.845663	0.0335537	0.91242
rs11739663	SLC9A3	Uncl. Ruminococcaceae 2	0.272345	0.83613	0.0197985	0.0145655	-0.00221753	0.0288737	0.99979	0.999782	0.845663	0.0335537	0.91242
rs2284553	C21orf54	Pseudomonadales	0.499955	0.868288	0.00247989	0.00184452	0.000664069	0.0223601	0.99979	0.999782	0.636843	0.0335726	0.91242
rs1260326	SLC5A6	Uncl. Flavobacterium	0.947882	0.00570115	0.288374	3.83394e-05	0.011002	-0.000474861	0.99979	0.960498	0.96065	0.0336163	0.912721
rs13277237	GSDMC	Actinomycetales	0.134818	0.0315644	0.254934	-0.00326771	-0.00844817	-0.00223051	0.99979	0.960498	0.95532	0.0337668	0.91331
rs13407913	NCOA1	Veillonella	0.46304	0.0259961	0.209023	0.00304925	-0.00748677	-0.00526453	0.99979	0.960498	0.950795	0.0337716	0.91331
rs9358372	E2F3	Cyanobacteria	0.0235743	0.101702	0.453278	0.00628776	0.0034863	0.00161216	0.99979	0.999782	0.976923	0.0338111	0.91331
rs561722	NNMT	Uncl. Enterobacteriaceae 1	0.00971528	0.569406	0.560213	0.0583591	-0.0156146	0.0100454	0.941945	0.999782	0.978413	0.0338177	0.91331
rs561722	NNMT	Uncl. Enterobacteriaceae 2	0.00971528	0.569406	0.560213	0.0583591	-0.0156146	0.0100454	0.941945	0.999782	0.978413	0.0338177	0.91331
rs8005161	GALC	Blautia producta	0.365931	0.013731	0.397511	0.00653243	-0.0245437	-0.00199722	0.99979	0.960498	0.974389	0.0338989	0.91331
rs6708413	IL18RAP	Bifidobacteriaceae	0.732837	0.533935	0.00745775	-0.00221381	0.0045142	-0.009096	0.99979	0.999782	0.720573	0.0339359	0.91331
rs6708413	IL18RAP	Bifidobacteriales	0.732837	0.533935	0.00745775	-0.00221381	0.0045142	-0.009096	0.99979	0.999782	0.720573	0.0339359	0.91331
rs4976646	DOK3	Uncl. Peptostreptococcaceae 1	0.0306592	0.575039	0.178824	-0.00294535	0.00381222	-0.0024378	0.99979	0.999782	0.943639	0.034026	0.91331
rs4976646	DOK3	Uncl. Peptostreptococcaceae 2	0.0306592	0.575039	0.178824	-0.00294535	0.00381222	-0.0024378	0.99979	0.999782	0.943639	0.034026	0.91331
rs921720	TRIB1	Uncl. Bacteroides	0.0265446	0.0472445	0.874405	-0.0651203	-0.0462125	-0.0046038	0.99979	0.971555	0.990078	0.0340394	0.91331
rs566416	PHLDB1	Bacteroides ovatus	0.0888788	0.0227753	0.240906	0.0190779	-0.0188829	-0.0096238	0.99979	0.960498	0.952833	0.0340475	0.91331
rs11879191	PPAN	Blautia obeum	0.654415	0.283299	0.00592233	-0.000414904	-0.000984194	-0.0031732	0.99979	0.999782	0.69976	0.0340718	0.91331
rs4243971	HCK	[Odoribacteraceae]	0.0063376	0.840293	0.206357	0.0095533	0.000514137	0.00658114	0.853748	0.999782	0.950795	0.0340943	0.91331
rs1847472	rs1847472	Alphaproteobacteria	0.496771	0.0700886	0.031642	0.00261138	0.0099679	0.00773625	0.99979	0.995801	0.889845	0.0341585	0.91391
rs2413583	TAB1	[Paraprevotellaceae]	0.475356	0.0790671	0.0697249	-0.00500042	0.00800739	0.0178222	0.99979	0.999782	0.928228	0.0341839	0.91391
rs561722	NNMT	Pseudomonadaceae	0.392129	0.84251	0.00655048	0.00072594	-0.000417988	-0.00840502	0.99979	0.999782	0.70594	0.0342145	0.91391
rs2111485	DPP4	Bifidobacteriaceae	0.14994	0.248403	0.0369487	0.00805334	-0.00737274	0.00728526	0.99979	0.999782	0.889845	0.0343249	0.914723
rs2111485	DPP4	Bifidobacteriales	0.14994	0.248403	0.0369487	0.00805334	-0.00737274	0.00728526	0.99979	0.999782	0.889845	0.0343249	0.914723
rs2930047	DAP	Aerococcaceae	0.0231874	0.409167	0.239332	-0.00352478	0.00177232	-0.00122058	0.99979	0.999782	0.952833	0.0343738	0.914723
rs3024505	IL10	Bacteroides fragilis	0.363853	0.020499	0.270996	-0.0287853	0.0500129	0.0311927	0.99979	0.960498	0.96065	0.0344032	0.914723
rs483905	MAML2	Desulfovibrionaceae	0.323537	0.0100306	0.554729	-0.00495444	0.00832428	0.00253157	0.99979	0.960498	0.978039	0.0344505	0.914723
rs483905	MAML2	Desulfovibrionales	0.323537	0.0100306	0.554729	-0.00495444	0.00832428	0.00253157	0.99979	0.960498	0.978039	0.0344505	0.914723
rs7495132	IQGAP1	Uncl. Lactobacillus	0.416912	0.00733983	0.758912	-0.00139009	0.00502998	0.000225153	0.99979	0.960498	0.985808	0.0344818	0.914723
rs7746082	ATG5	Uncl. Flavobacterium	0.183251	0.0351113	0.158837	-0.000788862	0.00917616	0.000712983	0.99979	0.960498	0.940503	0.0345164	0.914723
rs1517352	GLS	Bifidobacteriaceae	0.00765597	0.729831	0.299502	0.0130175	0.00231853	-0.00343036	0.890126	0.999782	0.96065	0.0345715	0.914723
rs1517352	GLS	Bifidobacteriales	0.00765597	0.729831	0.299502	0.0130175	0.00231853	-0.00343036	0.890126	0.999782	0.96065	0.0345715	0.914723
rs2457996	IL8	Coriobacteriaceae	0.929426	0.15208	0.00606227	0.000511052	-0.00862382	0.00923225	0.99979	0.999782	0.69976	0.0348143	0.918548
rs2457996	IL8	Coriobacteriales	0.929426	0.15208	0.00606227	0.000511052	-0.00862382	0.00923225	0.99979	0.999782	0.69976	0.0348143	0.918548
rs2457996	IL8	Coriobacteriia	0.929426	0.15208	0.00606227	0.000511052	-0.00862382	0.00923225	0.99979	0.999782	0.69976	0.0348143	0.918548
rs7282490	AGPAT3	[Paraprevotellaceae]	0.096755	0.195491	0.059967	0.00809886	0.0041965	0.0137634	0.99979	0.999782	0.910918	0.0349102	0.919385
rs921720	TRIB1	Uncl. Ruminococcus	0.568818	0.00874693	0.227986	-0.00338001	-0.0105185	-0.0057661	0.99979	0.960498	0.950795	0.0349117	0.919385
rs7404095	PALB2	Uncl. Roseburia	0.336267	0.0168849	0.687155	-0.00493911	-0.00570864	0.00183255	0.99979	0.960498	0.981733	0.0350391	0.920806
rs6651252	rs6651252	Uncl. Erysipelotrichaceae 1	0.0811362	0.789137	0.00720516	0.0238154	-0.00423004	-0.0154921	0.99979	0.999782	0.720573	0.0350804	0.920806
rs6651252	rs6651252	Uncl. Erysipelotrichaceae 2	0.0811362	0.789137	0.00720516	0.0238154	-0.00423004	-0.0154921	0.99979	0.999782	0.720573	0.0350804	0.920806
rs7134599	IFNG	Veillonella	0.077973	0.238915	0.0238231	-0.00753184	0.00421529	0.00911364	0.99979	0.999782	0.871242	0.0351106	0.920806
rs4256159	rs4256159	Uncl. Clostridiaceae 1	0.0715083	0.544379	0.0797698	0.0169062	-0.0206632	0.00891378	0.99979	0.999782	0.930639	0.0351753	0.920806
rs4256159	rs4256159	Uncl. Clostridiaceae 2	0.0715083	0.544379	0.0797698	0.0169062	-0.0206632	0.00891378	0.99979	0.999782	0.930639	0.0351753	0.920806
rs561722	NNMT	Uncl. Clostridiaceae 1	0.236797	0.00943225	0.514152	-0.00764442	-0.0645659	-0.00296458	0.99979	0.960498	0.976923	0.0352342	0.920806
rs561722	NNMT	Uncl. Clostridiaceae 2	0.236797	0.00943225	0.514152	-0.00764442	-0.0645659	-0.00296458	0.99979	0.960498	0.976923	0.0352342	0.920806
rs516246	FUT2	Uncl. Erysipelotrichaceae 1	0.57095	0.238287	0.0241056	-0.00510586	0.0128864	0.00835867	0.99979	0.999782	0.871381	0.0353809	0.920806
rs516246	FUT2	Uncl. Erysipelotrichaceae 2	0.57095	0.238287	0.0241056	-0.00510586	0.0128864	0.00835867	0.99979	0.999782	0.871381	0.0353809	0.920806
rs6667605	MORN1	Parabacteroides distasonis	0.127147	0.0452003	0.654377	-0.00978267	-0.00403103	0.00359362	0.99979	0.971518	0.980714	0.0353966	0.920806
rs3774937	SLC39A8	Collinsella	0.184891	0.40966	0.0311878	-0.00575435	0.00252192	-0.00389469	0.99979	0.999782	0.889845	0.035496	0.920806
rs1847472	rs1847472	Deltaproteobacteria	0.392567	0.243776	0.0121556	0.00435977	0.00239913	0.00943019	0.99979	0.999782	0.761969	0.035575	0.920806
rs2266959	rs2266959	Acinetobacter johnsonii	0.745389	0.0720122	0.0805079	-0.000492052	0.00378183	0.00355372	0.99979	0.999782	0.930639	0.0356568	0.920806
rs12778642	IDE	Uncl. Parabacteroides	0.0889075	0.255788	0.065242	0.0176266	-0.00366829	0.0196823	0.99979	0.999782	0.922807	0.035672	0.920806
rs7495132	IQGAP1	Veillonella	0.309822	0.0187412	0.407642	0.0074628	0.012739	-0.00506372	0.99979	0.960498	0.974389	0.0357026	0.920806
rs12778642	IDE	Uncl. Pseudomonas	0.0460581	0.273359	0.126216	-0.00305629	0.00210135	-0.00374734	0.99979	0.999782	0.93849	0.0357377	0.920806
rs7517810	FASLG	Lachnospiraceae	0.961405	0.782494	0.00744822	-0.00112513	0.00843569	0.0458675	0.99979	0.999782	0.720573	0.0358145	0.920806
rs12942547	STAT3	Proteobacteria	0.310323	0.0187929	0.699	-0.0202203	-0.0620667	0.00864295	0.99979	0.960498	0.982341	0.0358334	0.920806
NOD2	Unknown	Coprococcus	0.00937235	0.269312	0.467357	-0.0274851	-0.0152911	-0.00659657	0.941945	0.999782	0.976923	0.035948	0.920806
rs568617	PCNXL3	Rothia mucilaginosa	0.670942	0.174569	0.0335517	0.000821713	-0.0019559	-0.00322	0.99979	0.999782	0.889845	0.0359631	0.920806
rs6088765	MYH7B	Bacteroides caccae	0.637132	0.00339131	0.548249	0.00052141	0.00279844	0.000750605	0.99979	0.960498	0.978039	0.0360607	0.920806
rs11739663	SLC9A3	Erysipelotrichaceae	0.0410138	0.376427	0.143311	0.026053	-0.0127344	0.00933343	0.99979	0.999782	0.93849	0.0360692	0.920806
rs11739663	SLC9A3	Erysipelotrichales	0.0410138	0.376427	0.143311	0.026053	-0.0127344	0.00933343	0.99979	0.999782	0.93849	0.0360692	0.920806
rs11739663	SLC9A3	Erysipelotrichi	0.0410138	0.376427	0.143311	0.026053	-0.0127344	0.00933343	0.99979	0.999782	0.93849	0.0360692	0.920806
rs7097656	MAT1A	Collinsella aerofaciens	0.0365147	0.00983663	0.598052	-0.00910067	0.00856122	0.00101377	0.99979	0.960498	0.98008	0.0360953	0.920806
rs4802307	IGFL3	Uncl. [Ruminococcus]	0.244554	0.0107326	0.548235	-0.0138661	0.0345757	0.00383882	0.99979	0.960498	0.978039	0.0361014	0.920806
rs17391694	NEXN	Uncl. Clostridiaceae 1	0.0423296	0.139077	0.25517	0.0197113	0.0559462	-0.00822912	0.99979	0.999782	0.95532	0.0361171	0.920806
rs17391694	NEXN	Uncl. Clostridiaceae 2	0.0423296	0.139077	0.25517	0.0197113	0.0559462	-0.00822912	0.99979	0.999782	0.95532	0.0361171	0.920806
rs6871626	IL12B	Acinetobacter johnsonii	0.730534	0.0286805	0.205315	-0.000465515	0.00421367	0.00221646	0.99979	0.960498	0.950795	0.0361248	0.920806
rs2945412	LGALS9	Odoribacter	0.44863	0.717413	0.0131308	0.00183241	-0.000769802	0.0101506	0.99979	0.999782	0.767837	0.0361368	0.920806
rs2945412	LGALS9	Uncl. Odoribacter	0.44863	0.717413	0.0131308	0.00183241	-0.000769802	0.0101506	0.99979	0.999782	0.767837	0.0361368	0.920806
rs2226628	TMEM135	Uncl. Pseudomonas	0.945651	0.0459469	0.128267	0.000115745	-0.00397295	-0.004188	0.99979	0.971518	0.93849	0.0361499	0.920806
rs921720	TRIB1	Cyanobacteria	0.272457	0.0687544	0.0857306	-0.00285479	0.00403873	0.0032812	0.99979	0.989979	0.930639	0.0361546	0.920806
rs7404095	PALB2	Burkholderiales	0.00695507	0.848849	0.827114	-0.0292967	-0.00159508	0.00243235	0.863518	0.999782	0.988641	0.0362031	0.920806
rs12942547	STAT3	Gammaproteobacteria	0.283612	0.0208205	0.311331	-0.0241477	-0.0669567	0.0216265	0.99979	0.960498	0.961501	0.036209	0.920806
rs7746082	ATG5	Limnohabitans	0.7548	0.00783746	0.002874	0.00029117	0.0077308	-0.00706927	0.99979	0.960498	0.639109	0.0362642	0.920806
rs7746082	ATG5	Streptococcus infantis	0.330437	0.0179058	0.833565	-0.000360016	-0.00320249	8.18278e-05	0.99979	0.960498	0.989232	0.0362693	0.920806
rs2945412	LGALS9	Uncl. Lactobacillus	0.170403	0.0152689	0.458886	0.00140542	0.00287749	0.000369574	0.99979	0.960498	0.976923	0.0362727	0.920806
rs2266959	rs2266959	Enterococcus	0.0113613	0.520966	0.0367383	-0.00329229	-0.00148279	0.00317156	0.9971	0.999782	0.889845	0.0362802	0.920806
rs10761659	ZNF365	Holdemania	0.0489292	0.00898417	0.662939	-0.00554775	0.0042244	0.000499054	0.99979	0.960498	0.981301	0.0364705	0.920978
rs10761659	ZNF365	Uncl. Holdemania	0.0489292	0.00898417	0.662939	-0.00554775	0.0042244	0.000499054	0.99979	0.960498	0.981301	0.0364705	0.920978
rs3774937	SLC39A8	Uncl. Ruminococcaceae 1	0.36118	0.705793	0.016502	0.0114901	-0.00351442	0.0264847	0.99979	0.999782	0.817418	0.0364923	0.920978
rs3774937	SLC39A8	Uncl. Ruminococcaceae 2	0.36118	0.705793	0.016502	0.0114901	-0.00351442	0.0264847	0.99979	0.999782	0.817418	0.0364923	0.920978
rs6708413	IL18RAP	Bifidobacterium	0.67867	0.301895	0.00878602	-0.00268971	0.00710788	-0.00890929	0.99979	0.999782	0.729878	0.0365056	0.920978
rs17229285	rs17229285	Enterobacteriaceae	0.0738087	0.612926	0.0810168	-0.0400877	0.0150843	-0.0270945	0.99979	0.999782	0.930639	0.0365923	0.920978
rs17229285	rs17229285	Enterobacteriales	0.0738087	0.612926	0.0810168	-0.0400877	0.0150843	-0.0270945	0.99979	0.999782	0.930639	0.0365923	0.920978
rs2111485	DPP4	Dorea formicigenerans	0.716931	0.334236	0.00504547	0.00163417	0.00376621	0.00782718	0.99979	0.999782	0.691285	0.036613	0.920978
rs6740462	SPRED2	Blautia obeum	0.105721	0.056628	0.80249	0.00141643	0.00151816	-0.000277208	0.99979	0.98038	0.986876	0.0366284	0.920978
rs7240004	CTIF	Sutterella	0.945074	0.0946303	0.0135478	-0.00091285	-0.0165348	-0.0270963	0.99979	0.999782	0.774715	0.0366718	0.920978
rs7240004	CTIF	Uncl. Sutterella	0.945074	0.0946303	0.0135478	-0.00091285	-0.0165348	-0.0270963	0.99979	0.999782	0.774715	0.0366718	0.920978
rs2816958	NR5A2	Actinobacteria 2	0.0487546	0.569408	0.123007	0.0161944	-0.00698785	0.0080788	0.99979	0.999782	0.93849	0.0366814	0.920978
rs2930047	DAP	Uncl. [Ruminococcus]	0.497524	0.378178	0.0159317	0.00668793	-0.0104045	-0.0153684	0.99979	0.999782	0.817418	0.0368239	0.922972
rs4728142	Unknown	Bifidobacterium	0.360372	0.110971	0.0543951	-0.00452803	0.0101512	0.00634767	0.99979	0.999782	0.895723	0.0368815	0.922972
rs12942547	STAT3	Uncl. Pasteurellaceae 1	0.0374767	0.161353	0.675778	-0.00155985	-0.000955343	0.000334422	0.99979	0.999782	0.981301	0.0369362	0.922972
rs12942547	STAT3	Uncl. Pasteurellaceae 2	0.0374767	0.161353	0.675778	-0.00155985	-0.000955343	0.000334422	0.99979	0.999782	0.981301	0.0369362	0.922972
rs4976646	DOK3	Uncl. Actinomyces	0.0088595	0.00512681	0.682544	0.00280709	-0.00833527	0.00043367	0.915985	0.960498	0.981301	0.0369362	0.922972
rs9264942	HCG22	Roseburia	0.352577	0.336161	0.0180226	0.00573901	-0.00316065	-0.015093	0.99979	0.999782	0.817418	0.0369951	0.922972
rs13407913	NCOA1	Veillonella dispar	0.164708	0.0170036	0.356662	0.0051255	-0.00754621	-0.00349253	0.99979	0.960498	0.967167	0.0370257	0.922972
rs2024092	MED16	Dorea	0.75652	0.71867	0.00844468	0.00385921	-0.00562976	-0.0118012	0.99979	0.999782	0.729878	0.0370483	0.922972
NOD2	Unknown	Uncl. Coprococcus	0.00950761	0.269266	0.48125	-0.0274124	-0.0152927	-0.00629364	0.941945	0.999782	0.976923	0.0371311	0.922972
rs10051722	rs10051722	Rhizobiales	0.113649	0.368347	0.0535537	-0.00196737	0.00198068	-0.00332495	0.99979	0.999782	0.895723	0.037137	0.922972
rs7240004	CTIF	[Ruminococcus]	0.34166	0.00866053	0.416471	-0.0188523	-0.0575174	-0.00603006	0.99979	0.960498	0.974572	0.0371374	0.922972
rs13126505	BANK1	Uncl. Limnohabitans	0.792629	0.338327	0.0180045	-0.000448505	0.00433537	0.0102652	0.99979	0.999782	0.817418	0.0371629	0.922972
rs212388	EZR	Clostridium 5	0.292368	0.64772	0.00941228	-0.00235805	0.00164326	0.00187586	0.99979	0.999782	0.729878	0.037189	0.922972
rs12568930	WNT4	Bifidobacterium animalis	0.264968	0.128098	0.0365121	0.00143527	0.0015137	0.00142182	0.99979	0.999782	0.889845	0.0372937	0.924093
rs1569328	FOS	Pseudomonadales	0.340614	0.285965	0.0179763	0.00395458	-0.0065712	0.0217079	0.99979	0.999782	0.817418	0.0373239	0.924093
rs174537	SYT7	Blautia obeum	0.00880061	0.69595	0.140556	-0.00179375	-0.000314695	0.00125844	0.913307	0.999782	0.93849	0.0373331	0.924093
rs17119	rs17119	Uncl. Lachnospiraceae 1	0.0949031	0.0315559	0.416344	-0.0284276	-0.0392672	-0.0131649	0.99979	0.960498	0.974389	0.0374628	0.925553
rs17119	rs17119	Uncl. Lachnospiraceae 2	0.0949031	0.0315559	0.416344	-0.0284276	-0.0392672	-0.0131649	0.99979	0.960498	0.974389	0.0374628	0.925553
rs259964	TH1L	Uncl. Ruminococcus	0.106805	0.0576783	0.093855	0.00991193	0.00702227	-0.00772054	0.99979	0.98038	0.930639	0.0375141	0.925553
rs7746082	ATG5	Rothia mucilaginosa	0.922357	0.00668167	0.047127	-0.000165674	-0.00353572	0.00284452	0.99979	0.960498	0.895723	0.0375271	0.925553
rs4728142	Unknown	Bifidobacteriaceae	0.336474	0.166374	0.037117	-0.00475181	0.00929602	0.00687298	0.99979	0.999782	0.889845	0.0375903	0.925553
rs4728142	Unknown	Bifidobacteriales	0.336474	0.166374	0.037117	-0.00475181	0.00929602	0.00687298	0.99979	0.999782	0.889845	0.0375903	0.925553
rs9264942	HCG22	[Ruminococcus]	0.0781339	0.438469	0.0792056	-0.0305222	0.0170174	-0.014562	0.99979	0.999782	0.930639	0.0376582	0.926214
rs10495903	THADA	Uncl. Lactobacillus	0.405837	0.0129215	0.239648	0.00127548	0.00375448	0.000774202	0.99979	0.960498	0.952833	0.0376832	0.926214
rs7134599	IFNG	Pseudomonadaceae	0.777354	0.160813	0.0386334	-0.000219353	0.00296262	0.0058626	0.99979	0.999782	0.889845	0.0377806	0.927794
rs13126505	BANK1	Limnohabitans	0.792629	0.345743	0.0180045	-0.000448505	0.00427744	0.0102652	0.99979	0.999782	0.817418	0.0378425	0.928334
rs10486483	C7orf71	Uncl. Bifidobacterium	0.271703	0.0183447	0.339614	0.00614613	-0.0160857	-0.00311311	0.99979	0.960498	0.961962	0.0378689	0.928334
rs17391694	NEXN	Clostridium 5	0.122309	0.384577	0.0511785	-0.00578304	0.0049423	-0.00240779	0.99979	0.999782	0.895723	0.0380186	0.929832
rs9264942	HCG22	Veillonella	0.274342	0.0228199	0.901935	-0.00444208	-0.00782637	0.000590544	0.99979	0.960498	0.992251	0.0380229	0.929832
rs16967103	SPRED1	Aerococcaceae	0.192626	0.0236313	0.279496	0.00275842	0.00575153	0.00116265	0.99979	0.960498	0.96065	0.0380295	0.929832
rs7746082	ATG5	Uncl. Limnohabitans	0.7548	0.00832106	0.002874	0.00029117	0.00765907	-0.00706927	0.99979	0.960498	0.639109	0.0381258	0.930775
rs7404095	PALB2	Actinomycetaceae	0.0428226	0.146924	0.376064	0.00268166	0.00414594	-0.00101041	0.99979	0.999782	0.971447	0.0381812	0.930775
rs1569328	FOS	Cloacibacterium	0.488916	0.818254	0.0128824	0.00144817	-0.00105306	0.0130887	0.99979	0.999782	0.767837	0.0382153	0.930775
rs1569328	FOS	Uncl. Cloacibacterium	0.488916	0.818254	0.0128824	0.00144817	-0.00105306	0.0130887	0.99979	0.999782	0.767837	0.0382153	0.930775
rs4802307	IGFL3	Actinobacteria 2	0.0967377	0.959009	0.0654961	-0.00949014	0.000464911	-0.00660369	0.99979	0.999782	0.923065	0.0384054	0.930775
rs4728142	Unknown	Uncl. Peptostreptococcaceae 1	0.0492811	0.385292	0.0679254	0.00241111	0.00549323	0.00328226	0.99979	0.999782	0.924207	0.038417	0.930775
rs4728142	Unknown	Uncl. Peptostreptococcaceae 2	0.0492811	0.385292	0.0679254	0.00241111	0.00549323	0.00328226	0.99979	0.999782	0.924207	0.038417	0.930775
rs568617	PCNXL3	Rothia	0.702352	0.189259	0.0335591	0.000753744	-0.00232687	-0.00328227	0.99979	0.999782	0.889845	0.0384833	0.930775
rs2836878	PSMG1	Bacteroides uniformis	0.0420556	0.900289	0.151227	0.00407404	-0.000329108	0.00403556	0.99979	0.999782	0.93849	0.0385269	0.930775
rs2227551	rs2227551	Pseudomonadales	0.0484084	0.131497	0.235139	0.0062326	0.0063449	-0.009596	0.99979	0.999782	0.951243	0.0385552	0.930775
rs913678	CEBPB	Uncl. Gemellaceae 1	0.0213797	0.116612	0.520473	0.00434805	0.00479854	0.000601957	0.99979	0.999782	0.977247	0.038591	0.930775
rs913678	CEBPB	Uncl. Gemellaceae 2	0.0213797	0.116612	0.520473	0.00434805	0.00479854	0.000601957	0.99979	0.999782	0.977247	0.038591	0.930775
rs2413583	TAB1	Parabacteroides	0.152548	0.939321	0.0418041	0.0270747	-0.000447933	0.0373824	0.99979	0.999782	0.895723	0.0386137	0.930775
rs13204742	THEMIS	Bacteroides fragilis	0.0159232	0.148131	0.400632	0.0838946	-0.0367807	0.0308629	0.99979	0.999782	0.974389	0.038625	0.930775
rs7746082	ATG5	Uncl. Acinetobacter	0.342735	0.279965	0.0186213	-0.00123361	0.00157733	-0.0148073	0.99979	0.999782	0.826894	0.0386393	0.930775
NOD2	Unknown	Moraxellaceae	0.155166	0.0411376	0.0741865	0.003642	0.00748615	-0.0143513	0.99979	0.96701	0.928228	0.0386442	0.930775
rs2945412	LGALS9	Veillonella	0.0244366	0.261294	0.303577	0.00968489	0.00379475	-0.00446836	0.99979	0.999782	0.961501	0.0386543	0.930775
rs194749	RAD51B	Clostridiaceae	0.0216993	0.184912	0.294364	0.0165967	-0.0424067	0.00835141	0.99979	0.999782	0.96065	0.038666	0.930775
rs1569328	FOS	Uncl. Acinetobacter	0.273451	0.602587	0.0233903	0.00229817	-0.00106989	0.0164775	0.99979	0.999782	0.869321	0.0387096	0.931025
rs7097656	MAT1A	Haemophilus parainfluenzae	0.207035	0.0100859	0.636326	-0.0115645	0.0123033	0.00535776	0.99979	0.960498	0.980714	0.0388197	0.931487
rs6716753	SP140	[Eubacterium] dolichum	0.717733	0.869682	0.00895655	-0.0017549	0.00111047	-0.00334594	0.99979	0.999782	0.729878	0.0388728	0.931487
rs2641348	PHGDH	Streptococcus alactolyticus	0.0535991	0.120031	0.343794	0.00621032	0.00706169	-0.0015707	0.99979	0.999782	0.963107	0.0388986	0.931487
rs561722	NNMT	Moraxellaceae	0.804877	0.64113	0.0100497	0.000609762	-0.00130864	-0.017946	0.99979	0.999782	0.729878	0.0389474	0.931487
rs2266959	rs2266959	Uncl. Enterococcus	0.0114481	0.563131	0.0383805	-0.00327553	-0.00131669	0.00312161	0.9971	0.999782	0.889845	0.0389655	0.931487
rs9297145	TRRAP	Clostridium 1	0.651566	0.0420349	0.15361	0.00139774	-0.0167632	-0.0056948	0.99979	0.971518	0.938734	0.039017	0.931487
rs1250546	LOC283050	Collinsella	0.0608527	0.134282	0.161299	-0.00709852	-0.0042591	-0.00235328	0.99979	0.999782	0.940503	0.0390413	0.931487
rs7554511	C1orf106	Clostridium 5	0.649426	0.00995691	0.12155	-0.00127615	-0.010875	0.00118655	0.99979	0.960498	0.93849	0.0390638	0.931487
rs4976646	DOK3	Uncl. Oxalobacteraceae 1	0.918124	0.234177	0.0276297	-0.000130262	0.00185732	0.00110056	0.99979	0.999782	0.880566	0.0390838	0.931487
rs4976646	DOK3	Uncl. Oxalobacteraceae 2	0.918124	0.234177	0.0276297	-0.000130262	0.00185732	0.00110056	0.99979	0.999782	0.880566	0.0390838	0.931487
rs194749	RAD51B	Uncl. Clostridiaceae 1	0.0132741	0.573674	0.48809	0.0163964	-0.0152578	0.00377583	0.9971	0.999782	0.976923	0.0391278	0.931487
rs194749	RAD51B	Uncl. Clostridiaceae 2	0.0132741	0.573674	0.48809	0.0163964	-0.0152578	0.00377583	0.9971	0.999782	0.976923	0.0391278	0.931487
rs1517352	GLS	Rothia	0.0600899	0.257415	0.0856832	0.00291677	0.00172575	0.00222702	0.99979	0.999782	0.930639	0.039202	0.932461
rs10061469	FCHO2	Pseudomonadaceae	0.0448366	0.121729	0.243289	-0.00184927	-0.00361534	-0.00381285	0.99979	0.999782	0.9537	0.0392568	0.932974
rs3851228	KIAA1919	Bifidobacterium animalis	0.0705548	0.0923639	0.045924	-0.00302118	-0.00199215	0.00176215	0.99979	0.999782	0.895723	0.0393179	0.933152
rs477515	C6orf10	Enterococcus	0.0323888	0.486454	0.0134204	-0.00246772	0.00175018	0.00302928	0.99979	0.999782	0.774715	0.0393767	0.933152
rs2111485	DPP4	Blautia	0.259773	0.802025	0.0252639	0.00877443	-0.00316321	0.0153329	0.99979	0.999782	0.875408	0.03955	0.933152
rs12942547	STAT3	Bacteroidales	0.144192	0.236459	0.027783	0.0464959	-0.0335808	-0.0628739	0.99979	0.999782	0.880566	0.0395835	0.933152
rs12942547	STAT3	Bacteroidia	0.144192	0.236459	0.027783	0.0464959	-0.0335808	-0.0628739	0.99979	0.999782	0.880566	0.0395835	0.933152
rs1728785	ZFP90	Carnobacteriaceae	0.886369	0.015244	0.431514	0.000142737	-0.00305911	-0.00041286	0.99979	0.960498	0.976651	0.0396261	0.933152
rs6667605	MORN1	Erysipelotrichaceae	0.125917	0.0526404	0.649808	0.0160295	0.021493	-0.00232198	0.99979	0.98038	0.980714	0.0398786	0.933152
rs6667605	MORN1	Erysipelotrichales	0.125917	0.0526404	0.649808	0.0160295	0.021493	-0.00232198	0.99979	0.98038	0.980714	0.0398786	0.933152
rs6667605	MORN1	Erysipelotrichi	0.125917	0.0526404	0.649808	0.0160295	0.021493	-0.00232198	0.99979	0.98038	0.980714	0.0398786	0.933152
rs1801274	Unknown	Lacticigenium	0.00250567	0.76499	0.707922	0.00448555	0.00063537	0.000237417	0.700086	0.999782	0.983346	0.0398932	0.933152
rs1801274	Unknown	Lacticigenium naphtae	0.00250567	0.76499	0.707922	0.00448555	0.00063537	0.000237417	0.700086	0.999782	0.983346	0.0398932	0.933152
rs477515	C6orf10	Uncl. Enterococcus	0.0325577	0.490885	0.0135104	-0.00245529	0.00170753	0.00300413	0.99979	0.999782	0.774715	0.0398973	0.933152
rs3764147	ENOX1	Haemophilus parainfluenzae	0.166403	0.0399466	0.254717	-0.0100449	-0.00841045	0.0103367	0.99979	0.964613	0.95532	0.0399735	0.933152
rs483905	MAML2	Bilophila	0.348517	0.00728359	0.917783	-0.00398441	0.00845932	0.000294051	0.99979	0.960498	0.99306	0.0401615	0.933152
rs483905	MAML2	Uncl. Bilophila	0.348517	0.00728359	0.917783	-0.00398441	0.00845932	0.000294051	0.99979	0.960498	0.99306	0.0401615	0.933152
rs3742130	DOCK9	Lactobacillales	0.985276	0.255229	0.0261993	0.000124393	-0.0153581	-0.00946011	0.99979	0.999782	0.878231	0.0401718	0.933152
rs670523	rs670523	[Odoribacteraceae]	0.0260231	0.297378	0.177158	-0.00825726	-0.00301776	-0.00719404	0.99979	0.999782	0.943639	0.0401982	0.933152
rs17229285	rs17229285	Uncl. Clostridiales 1	0.121388	0.609097	0.0552314	0.0135848	-0.00298793	0.0133676	0.99979	0.999782	0.895723	0.04026	0.933152
rs17229285	rs17229285	Uncl. Clostridiales 2	0.121388	0.609097	0.0552314	0.0135848	-0.00298793	0.0133676	0.99979	0.999782	0.895723	0.04026	0.933152
rs17229285	rs17229285	Uncl. Clostridiales 3	0.121388	0.609097	0.0552314	0.0135848	-0.00298793	0.0133676	0.99979	0.999782	0.895723	0.04026	0.933152
rs1182188	LFNG	Uncl. [Mogibacteriaceae] 1	0.0183412	0.390574	0.365654	0.0025318	-0.00159539	0.00111272	0.99979	0.999782	0.969693	0.0402704	0.933152
rs1182188	LFNG	Uncl. [Mogibacteriaceae] 2	0.0183412	0.390574	0.365654	0.0025318	-0.00159539	0.00111272	0.99979	0.999782	0.969693	0.0402704	0.933152
rs17780256	LOC100499467	[Ruminococcus]	0.164054	0.863939	0.0409023	0.0316552	-0.00479885	0.0168255	0.99979	0.999782	0.895723	0.0402888	0.933152
rs26528	SBK1	Peptostreptococcaceae	0.58503	0.00439166	0.535263	0.000815639	0.0174627	0.00128323	0.99979	0.960498	0.978039	0.0402907	0.933152
rs1517352	GLS	Streptococcus infantis	0.371721	0.189087	0.0180987	0.000297644	-0.00166696	0.000807862	0.99979	0.999782	0.817418	0.0403763	0.933152
rs7517810	FASLG	Deltaproteobacteria	0.0816801	0.150075	0.112639	0.00898835	0.00353534	0.00756023	0.99979	0.999782	0.934975	0.0404103	0.933152
rs7495132	IQGAP1	Lactobacillales	0.759483	0.0199265	0.33823	-0.00307713	0.0404298	0.00525234	0.99979	0.960498	0.961501	0.0404367	0.933152
rs6074022	ZSWIM3	Roseburia faecis	0.0139455	0.275367	0.483315	-0.0147705	0.0015766	-0.00279097	0.9971	0.999782	0.976923	0.0404383	0.933152
rs4845604	RORC	Clostridia	0.0350195	0.913	0.0432388	0.090919	0.004149	0.0617698	0.99979	0.999782	0.895723	0.0404478	0.933152
rs2457996	IL8	Uncl. Clostridiaceae 1	0.263352	0.0116195	0.451849	0.00914746	0.102672	0.00496158	0.99979	0.960498	0.976923	0.040452	0.933152
rs2457996	IL8	Uncl. Clostridiaceae 2	0.263352	0.0116195	0.451849	0.00914746	0.102672	0.00496158	0.99979	0.960498	0.976923	0.040452	0.933152
rs8005161	GALC	Oxalobacteraceae	0.744247	0.0599108	0.112581	0.000512337	-0.0054438	-0.00233048	0.99979	0.98038	0.934975	0.040462	0.933152
rs4845604	RORC	Clostridiales	0.0350578	0.912627	0.0432368	0.0908966	0.00416588	0.0617693	0.99979	0.999782	0.895723	0.0404669	0.933152
rs7097656	MAT1A	Bifidobacteriaceae	0.61029	0.0228588	0.0994828	0.0038444	0.019913	0.00735228	0.99979	0.960498	0.930639	0.040564	0.933152
rs7097656	MAT1A	Bifidobacteriales	0.61029	0.0228588	0.0994828	0.0038444	0.019913	0.00735228	0.99979	0.960498	0.930639	0.040564	0.933152
rs17780256	LOC100499467	Oscillospira	0.124612	0.176217	0.0543318	-0.0122758	0.0091395	-0.0104077	0.99979	0.999782	0.895723	0.0405899	0.933152
rs17780256	LOC100499467	Uncl. Oscillospira	0.124612	0.176217	0.0543318	-0.0122758	0.0091395	-0.0104077	0.99979	0.999782	0.895723	0.0405899	0.933152
rs1260326	SLC5A6	Flavobacteriaceae	0.764156	0.00478582	0.380649	0.000177321	0.0112799	0.000637491	0.99979	0.960498	0.972217	0.0406558	0.933152
rs8005161	GALC	Micrococcaceae	0.127824	0.574981	0.0531653	-0.00365329	0.00180436	-0.00327375	0.99979	0.999782	0.895723	0.0407167	0.933152
rs174537	SYT7	Bacteroides uniformis	0.0842921	0.0808464	0.356867	-0.00306901	-0.00417183	0.00228646	0.99979	0.999782	0.967167	0.0408111	0.933152
rs16967103	SPRED1	Desulfovibrionaceae	0.267253	0.0192326	0.354702	-0.00671783	0.00808442	0.00420528	0.99979	0.960498	0.967005	0.0408466	0.933152
rs16967103	SPRED1	Desulfovibrionales	0.267253	0.0192326	0.354702	-0.00671783	0.00808442	0.00420528	0.99979	0.960498	0.967005	0.0408466	0.933152
rs12946510	CDK12	Enterococcaceae	0.0870115	0.0786122	0.904017	0.00202994	0.00410466	-0.000154123	0.99979	0.999782	0.992251	0.040938	0.933152
rs6740462	SPRED2	Bifidobacterium animalis	0.728479	0.00398561	0.484137	0.000462151	0.00251825	0.000447563	0.99979	0.960498	0.976923	0.0409491	0.933152
rs194749	RAD51B	Micrococcaceae	0.97341	0.0248918	0.058022	5.04053e-05	0.00513922	0.00284547	0.99979	0.960498	0.905922	0.0409536	0.933152
rs7495132	IQGAP1	Dorea formicigenerans	0.958078	0.00715306	0.16912	-0.000395484	-0.0169666	0.00541567	0.99979	0.960498	0.943639	0.0410029	0.933152
rs2188962	HINT1	Holdemania	0.392812	0.0174652	0.694793	0.00249837	0.00391083	-0.000464949	0.99979	0.960498	0.981952	0.0410396	0.933152
rs2188962	HINT1	Uncl. Holdemania	0.392812	0.0174652	0.694793	0.00249837	0.00391083	-0.000464949	0.99979	0.960498	0.981952	0.0410396	0.933152
rs4845604	RORC	Lactobacillales	0.0122701	0.560531	0.533441	0.0257067	0.00825931	-0.00319773	0.9971	0.999782	0.977908	0.0411253	0.933152
rs7517810	FASLG	Porphyromonadaceae	0.201674	0.22373	0.0313382	0.0167356	0.00822253	0.0343002	0.99979	0.999782	0.889845	0.0411286	0.933152
rs2503322	RSPO3	Cyanobacteria	0.0735373	0.295859	0.02325	0.00489931	-0.00223782	-0.00408853	0.99979	0.999782	0.869085	0.04113	0.933152
rs2155219	PRKRIR	Actinomycetaceae	0.193188	0.416885	0.0165115	-0.00170638	0.00236384	0.00266043	0.99979	0.999782	0.817418	0.0411535	0.933152
rs4743820	NFIL3	Lactobacillaceae	0.70288	0.932729	0.00216106	0.00027274	0.000175718	0.00315314	0.99979	0.999782	0.63076	0.0411888	0.933152
rs11229555	OR5B17	Streptococcus alactolyticus	0.87086	0.532442	0.0129585	0.000408358	-0.00229741	-0.00316545	0.99979	0.999782	0.767837	0.0412343	0.933152
rs566416	PHLDB1	Uncl. Parabacteroides	0.361482	0.0814411	0.0847613	0.0118385	-0.00657748	-0.0232738	0.99979	0.999782	0.930639	0.0412512	0.933152
rs2227551	rs2227551	Coriobacteriaceae	0.609155	0.0258619	0.267157	0.00256239	-0.00853422	-0.00273696	0.99979	0.960498	0.96065	0.0412818	0.933152
rs2227551	rs2227551	Coriobacteriales	0.609155	0.0258619	0.267157	0.00256239	-0.00853422	-0.00273696	0.99979	0.960498	0.96065	0.0412818	0.933152
rs2227551	rs2227551	Coriobacteriia	0.609155	0.0258619	0.267157	0.00256239	-0.00853422	-0.00273696	0.99979	0.960498	0.96065	0.0412818	0.933152
rs5743289	ADCY7	Faecalibacterium prausnitzii	0.419523	0.0319522	0.10609	0.020352	0.0439972	0.0235064	0.99979	0.960498	0.931221	0.0413031	0.933152
rs5743289	ADCY7	Faecalibacterium	0.419581	0.0319522	0.106098	0.0203492	0.0439972	0.0235059	0.99979	0.960498	0.931221	0.0413096	0.933152
rs483905	MAML2	Comamonas	0.287544	0.395836	0.0240841	-0.000804559	0.00183235	-0.00267733	0.99979	0.999782	0.871381	0.0413615	0.933152
rs483905	MAML2	Uncl. Comamonas	0.287544	0.395836	0.0240841	-0.000804559	0.00183235	-0.00267733	0.99979	0.999782	0.871381	0.0413615	0.933152
rs12946510	CDK12	Acinetobacter johnsonii	0.59856	0.0393466	0.176161	-0.000636869	0.00381783	0.00219934	0.99979	0.964613	0.943639	0.0413919	0.933152
rs2488389	CRB1	Blautia	0.0195277	0.788952	0.354988	-0.0222247	0.0042347	-0.00688912	0.99979	0.999782	0.967021	0.0413957	0.933152
rs7097656	MAT1A	Haemophilus	0.203009	0.0085691	0.811788	-0.0118439	0.0126717	0.00273872	0.99979	0.960498	0.986876	0.0415159	0.933533
rs2266959	rs2266959	Pasteurellaceae	0.741999	0.626948	0.0111133	0.00287297	-0.00214812	-0.0299632	0.99979	0.999782	0.748329	0.0415715	0.933533
rs2266959	rs2266959	Pasteurellales	0.741999	0.626948	0.0111133	0.00287297	-0.00214812	-0.0299632	0.99979	0.999782	0.748329	0.0415715	0.933533
rs2111485	DPP4	Uncl. Acinetobacter	0.0921959	0.0364072	0.191401	-0.00223213	0.00262583	0.00787612	0.99979	0.960498	0.94817	0.0415759	0.933533
rs4743820	NFIL3	Granulicatella 2	0.142253	0.0490469	0.689121	-0.00105437	-0.00190417	0.000183348	0.99979	0.978841	0.981952	0.041619	0.933533
rs4743820	NFIL3	Uncl. Granulicatella	0.142253	0.0490469	0.689121	-0.00105437	-0.00190417	0.000183348	0.99979	0.978841	0.981952	0.041619	0.933533
rs7746082	ATG5	Pseudomonadaceae	0.229678	0.961163	0.0304274	-0.00092576	0.000108729	-0.00699361	0.99979	0.999782	0.889845	0.0416758	0.933533
rs941823	FLJ42392	Acinetobacter johnsonii	0.474539	0.0389065	0.179726	-0.00111211	0.00495186	0.00256596	0.99979	0.964613	0.943639	0.0416958	0.933533
rs4845604	RORC	Uncl. Ruminococcus	0.147604	0.833857	0.0117094	0.0155703	0.00115362	0.0165611	0.99979	0.999782	0.758329	0.0417125	0.933533
rs3851228	KIAA1919	Bacillales	0.0384787	0.0173785	0.404737	0.00709788	-0.00633731	-0.00249137	0.99979	0.960498	0.974389	0.0419002	0.934032
rs2188962	HINT1	[Tissierellaceae]	0.900909	0.0146007	0.481815	0.000173637	-0.00726588	-0.000555409	0.99979	0.960498	0.976923	0.0419057	0.934032
rs4243971	HCK	Parabacteroides	0.0186683	0.43281	0.179489	0.0287642	0.00311794	0.0188202	0.99979	0.999782	0.943639	0.041906	0.934032
rs7438704	TXK	Veillonella parvula	0.873367	0.00854021	0.824192	0.000365446	-0.00240079	-0.000410192	0.99979	0.960498	0.988118	0.0419252	0.934032
rs4728142	Unknown	Holdemania	0.31422	0.0224101	0.568422	-0.0025506	-0.00371727	0.000687915	0.99979	0.960498	0.978413	0.0419398	0.934032
rs4728142	Unknown	Uncl. Holdemania	0.31422	0.0224101	0.568422	-0.0025506	-0.00371727	0.000687915	0.99979	0.960498	0.978413	0.0419398	0.934032
rs1292053	CLTC	Lactobacillus	0.0400148	0.176121	0.80124	0.000948343	0.00222353	-0.000211111	0.99979	0.999782	0.986876	0.0419681	0.934032
rs7517810	FASLG	Bacteroidaceae	0.299515	0.381477	0.0236523	0.0353375	-0.0264034	0.0906809	0.99979	0.999782	0.871141	0.0421504	0.936601
rs7517810	FASLG	Bacteroides	0.299515	0.436947	0.0236523	0.0353375	-0.0238779	0.0906809	0.99979	0.999782	0.871141	0.0421504	0.936601
rs38911	ST7	Bifidobacterium adolescentis	0.373618	0.575131	0.0189826	-0.00153185	0.000762674	-0.00380893	0.99979	0.999782	0.831122	0.04219	0.936644
rs11564258	MUC19	Uncl. Pasteurellaceae 1	0.303761	0.0234215	0.561891	-0.00227897	-0.00468999	0.00135019	0.99979	0.960498	0.978413	0.0423004	0.936644
rs11564258	MUC19	Uncl. Pasteurellaceae 2	0.303761	0.0234215	0.561891	-0.00227897	-0.00468999	0.00135019	0.99979	0.960498	0.978413	0.0423004	0.936644
rs1182188	LFNG	[Mogibacteriaceae]	0.00290645	0.990196	0.510445	0.00353615	2.55787e-05	0.000853674	0.744237	0.999811	0.976923	0.0423066	0.936644
rs17780256	LOC100499467	Micrococcaceae	0.0125161	0.568838	0.313039	0.00404466	0.00147977	-0.00139134	0.9971	0.999782	0.961501	0.0423255	0.936644
rs1292053	CLTC	Gammaproteobacteria	0.114958	0.0643754	0.110801	0.0358745	-0.0484432	-0.0372915	0.99979	0.987842	0.934849	0.0423908	0.936644
rs13407913	NCOA1	Uncl. Lactobacillus	0.256413	0.0278815	0.921292	-0.00108917	-0.00253634	4.89976e-05	0.99979	0.960498	0.99306	0.0424715	0.936644
rs4728142	Unknown	Veillonellaceae	0.39509	0.350809	0.020397	-0.00787846	0.00562144	0.018336	0.99979	0.999782	0.850432	0.0425026	0.936644
rs254560	C5orf24	Clostridium 1	0.248898	0.906737	0.0288014	0.00374047	-0.000883768	0.00770117	0.99979	0.999782	0.889845	0.0425675	0.936644
rs1847472	rs1847472	Bacteroides uniformis	0.00743343	0.708113	0.281471	0.00496961	0.000805208	0.00248227	0.890126	0.999782	0.96065	0.0425731	0.936644
rs4243971	HCK	Holdemania	0.0568743	0.915758	0.126327	0.0053249	-0.000163836	0.00189375	0.99979	0.999782	0.93849	0.0426473	0.936644
rs4243971	HCK	Uncl. Holdemania	0.0568743	0.915758	0.126327	0.0053249	-0.000163836	0.00189375	0.99979	0.999782	0.93849	0.0426473	0.936644
rs6426833	MINOS1	Carnobacteriaceae	0.354309	0.600337	0.0119828	-0.000800989	0.000544832	0.00115834	0.99979	0.999782	0.758329	0.0426915	0.936644
rs3749171	GPC1	Micrococcaceae	0.00903069	0.797438	0.486651	-0.00421997	-0.000683728	0.00111923	0.926886	0.999782	0.976923	0.0427294	0.936644
rs9264942	HCG22	Veillonella dispar	0.533763	0.0134947	0.681251	-0.00228271	-0.00798316	0.00177736	0.99979	0.960498	0.981301	0.042737	0.936644
rs7608910	PAPOLG	Bifidobacterium animalis	0.0138272	0.522729	0.218249	0.0221297	0.000509755	-0.000677188	0.9971	0.999782	0.950795	0.04286	0.936644
rs259964	TH1L	Erysipelotrichaceae	0.275367	0.0940164	0.0769269	0.0118258	-0.01861	-0.00902106	0.99979	0.999782	0.930639	0.0428822	0.936644
rs259964	TH1L	Erysipelotrichales	0.275367	0.0940164	0.0769269	0.0118258	-0.01861	-0.00902106	0.99979	0.999782	0.930639	0.0428822	0.936644
rs259964	TH1L	Erysipelotrichi	0.275367	0.0940164	0.0769269	0.0118258	-0.01861	-0.00902106	0.99979	0.999782	0.930639	0.0428822	0.936644
rs1292053	CLTC	Actinomycetales	0.0202312	0.358081	0.442088	0.00525874	0.00341648	-0.00155425	0.99979	0.999782	0.976923	0.0429415	0.936644
rs10486483	C7orf71	Bifidobacteriaceae	0.215047	0.0331348	0.219292	0.00800201	-0.0157573	-0.0053107	0.99979	0.960498	0.950795	0.0430488	0.936644
rs10486483	C7orf71	Bifidobacteriales	0.215047	0.0331348	0.219292	0.00800201	-0.0157573	-0.0053107	0.99979	0.960498	0.950795	0.0430488	0.936644
rs1847472	rs1847472	Desulfovibrionaceae	0.329677	0.0842875	0.0220566	0.00499329	-0.00527884	0.00843579	0.99979	0.999782	0.857179	0.0430751	0.936644
rs1847472	rs1847472	Desulfovibrionales	0.329677	0.0842875	0.0220566	0.00499329	-0.00527884	0.00843579	0.99979	0.999782	0.857179	0.0430751	0.936644
rs3851228	KIAA1919	Gemellaceae	0.0796734	0.157159	0.0915113	0.00507108	-0.00599421	0.00238323	0.99979	0.999782	0.930639	0.0431709	0.936644
rs3851228	KIAA1919	Uncl. Gemellaceae 1	0.0839232	0.161058	0.0868979	0.00497432	-0.00592954	0.0024037	0.99979	0.999782	0.930639	0.0431795	0.936644
rs3851228	KIAA1919	Uncl. Gemellaceae 2	0.0839232	0.161058	0.0868979	0.00497432	-0.00592954	0.0024037	0.99979	0.999782	0.930639	0.0431795	0.936644
rs2382817	SLC11A1	Actinobacteria 2	0.440361	0.546924	0.016562	-0.00408195	0.00480589	-0.00750763	0.99979	0.999782	0.817418	0.0431819	0.936644
rs6863411	LOC729080	Enterobacteriaceae	0.0567027	0.858539	0.00851809	0.0428014	-0.00501463	-0.051653	0.99979	0.999782	0.729878	0.0432796	0.936644
rs6863411	LOC729080	Enterobacteriales	0.0567027	0.858539	0.00851809	0.0428014	-0.00501463	-0.051653	0.99979	0.999782	0.729878	0.0432796	0.936644
rs1847472	rs1847472	Veillonellaceae	0.0215788	0.12772	0.0572763	0.0245908	-0.00901791	-0.0144297	0.99979	0.999782	0.904958	0.0432905	0.936644
rs12778642	IDE	Uncl. Comamonadaceae 1	0.369727	0.00543586	0.754773	0.00162099	0.00918384	0.00090375	0.99979	0.960498	0.985218	0.0433206	0.936644
rs12778642	IDE	Uncl. Comamonadaceae 2	0.369727	0.00543586	0.754773	0.00162099	0.00918384	0.00090375	0.99979	0.960498	0.985218	0.0433206	0.936644
rs11879191	PPAN	Roseburia faecis	0.161556	0.606232	0.0453316	-0.0090908	0.000884621	-0.0100842	0.99979	0.999782	0.895723	0.0433313	0.936644
rs10495903	THADA	Granulicatella 2	0.059443	0.123873	0.723664	-0.00181071	-0.00173657	0.00018714	0.99979	0.999782	0.983346	0.0435267	0.936644
rs10495903	THADA	Uncl. Granulicatella	0.059443	0.123873	0.723664	-0.00181071	-0.00173657	0.00018714	0.99979	0.999782	0.983346	0.0435267	0.936644
rs2266959	rs2266959	Pseudomonadaceae	0.22423	0.522375	0.0329312	-0.00119107	0.00145038	-0.00757343	0.99979	0.999782	0.889845	0.0436287	0.936644
rs17780256	LOC100499467	Uncl. Ruminococcus	0.502692	0.726304	0.0101798	0.00527449	-0.00171057	-0.0143263	0.99979	0.999782	0.729878	0.043675	0.936644
rs941823	FLJ42392	Uncl. Burkholderiales 1	0.916736	0.235557	0.00806692	-7.01182e-05	0.00196486	-0.00162488	0.99979	0.999782	0.729878	0.0436831	0.936644
rs941823	FLJ42392	Uncl. Burkholderiales 2	0.916736	0.235557	0.00806692	-7.01182e-05	0.00196486	-0.00162488	0.99979	0.999782	0.729878	0.0436831	0.936644
rs941823	FLJ42392	Uncl. Burkholderiales 3	0.916736	0.235557	0.00806692	-7.01182e-05	0.00196486	-0.00162488	0.99979	0.999782	0.729878	0.0436831	0.936644
rs561722	NNMT	Limnohabitans	0.809871	0.212578	0.00893388	-0.000249256	-0.00348669	-0.00598295	0.99979	0.999782	0.729878	0.0437648	0.936644
rs2111485	DPP4	Bifidobacterium	0.150468	0.488863	0.0493117	0.00805261	-0.0042324	0.00686818	0.99979	0.999782	0.895723	0.0438038	0.936644
rs1893217	PTPN2	Bacteroidaceae	0.0540437	0.137554	0.0860127	0.0754234	0.0567578	-0.0757893	0.99979	0.999782	0.930639	0.0438729	0.936644
rs7097656	MAT1A	Enterobacteriaceae	0.686066	0.938441	0.010836	0.0121167	-0.00281055	0.0539078	0.99979	0.999782	0.740545	0.043874	0.936644
rs7097656	MAT1A	Enterobacteriales	0.686066	0.938441	0.010836	0.0121167	-0.00281055	0.0539078	0.99979	0.999782	0.740545	0.043874	0.936644
rs12946510	CDK12	Enterococcus	0.019056	0.0937918	0.865395	0.00241186	0.00342905	0.000209767	0.99979	0.999782	0.990004	0.0439462	0.936644
rs6087990	C20orf112	Lactobacillus	0.116164	0.536667	0.0641973	-0.000710186	0.00109377	-0.00153105	0.99979	0.999782	0.915641	0.0439879	0.936644
rs3024505	IL10	Clostridiaceae	0.410302	0.0181904	0.291348	-0.0067935	-0.0823002	0.00788833	0.99979	0.960498	0.96065	0.044018	0.936644
rs561722	NNMT	Uncl. Limnohabitans	0.809871	0.214632	0.00893388	-0.000249256	-0.0034647	-0.00598295	0.99979	0.999782	0.729878	0.0440762	0.936644
rs1847472	rs1847472	[Eubacterium]	0.340312	0.00979939	0.466719	-0.00550549	-0.0179102	-0.00214356	0.99979	0.960498	0.976923	0.0441495	0.936644
rs2413583	TAB1	Porphyromonadaceae	0.195369	0.901871	0.038462	0.0243988	-0.000996899	0.0375793	0.99979	0.999782	0.889845	0.0442662	0.936644
rs17229285	rs17229285	Collinsella	0.0831125	0.529516	0.0904317	0.00692259	-0.00194575	0.00278149	0.99979	0.999782	0.930639	0.0442747	0.936644
rs7554511	C1orf106	Erysipelotrichaceae	0.180563	0.202631	0.0371774	0.0189707	-0.0168405	-0.0114993	0.99979	0.999782	0.889845	0.0443593	0.936644
rs7554511	C1orf106	Erysipelotrichales	0.180563	0.202631	0.0371774	0.0189707	-0.0168405	-0.0114993	0.99979	0.999782	0.889845	0.0443593	0.936644
rs7554511	C1orf106	Erysipelotrichi	0.180563	0.202631	0.0371774	0.0189707	-0.0168405	-0.0114993	0.99979	0.999782	0.889845	0.0443593	0.936644
rs11564258	MUC19	Bacteroides fragilis	0.168788	0.0446596	0.302851	-0.0983862	-0.115556	0.0658773	0.99979	0.971518	0.961285	0.0443823	0.936644
rs11010067	PARD3	Enterococcus	0.221963	0.0142085	0.497077	-0.00142202	-0.0053452	-0.000891745	0.99979	0.960498	0.976923	0.044384	0.936644
rs174537	SYT7	Aerococcaceae	0.462416	0.0163178	0.809577	0.00126053	0.0059209	-0.00022798	0.99979	0.960498	0.986876	0.0444194	0.936644
rs6716753	SP140	Bacteroidaceae	0.475124	0.0592111	0.127585	-0.0247479	0.0565365	0.0581317	0.99979	0.98038	0.93849	0.0444627	0.936644
rs10486483	C7orf71	Porphyromonadaceae	0.0148037	0.125445	0.847441	0.0348816	0.0101495	0.003382	0.9971	0.999782	0.989507	0.0445107	0.936644
rs1517352	GLS	Bifidobacterium	0.00970981	0.780071	0.280783	0.0126472	0.001779	-0.00356455	0.941945	0.999782	0.96065	0.0445598	0.936644
rs7134599	IFNG	Haemophilus parainfluenzae	0.0259603	0.291786	0.00331138	-0.0150865	-0.00387856	0.023921	0.99979	0.999782	0.653414	0.0445623	0.936644
rs3774937	SLC39A8	Uncl. Ruminococcus	0.462366	0.871772	0.00869779	-0.00513102	0.000673624	0.0135214	0.99979	0.999782	0.729878	0.0445996	0.936644
rs254560	C5orf24	Bacillales	0.499317	0.0152102	0.835642	0.00151631	0.00410973	-0.000384891	0.99979	0.960498	0.989232	0.0446593	0.936644
rs6920220	OLIG3	Bacteroides	0.836016	0.053624	0.0352967	0.0080029	0.0610939	0.0756348	0.99979	0.98038	0.889845	0.0446901	0.936644
rs941823	FLJ42392	Erysipelotrichaceae	0.011807	0.00419794	0.643985	-0.0356233	0.0415251	-0.00289148	0.9971	0.960498	0.980714	0.0447022	0.936644
rs941823	FLJ42392	Erysipelotrichales	0.011807	0.00419794	0.643985	-0.0356233	0.0415251	-0.00289148	0.9971	0.960498	0.980714	0.0447022	0.936644
rs941823	FLJ42392	Erysipelotrichi	0.011807	0.00419794	0.643985	-0.0356233	0.0415251	-0.00289148	0.9971	0.960498	0.980714	0.0447022	0.936644
rs8005161	GALC	Actinobacteria 1	0.0784644	0.630407	0.0320117	-0.0177484	-0.00578166	-0.0105656	0.99979	0.999782	0.889845	0.0447124	0.936644
rs11054935	LRP6	Actinomycetales	0.048818	0.713127	0.0106663	-0.00516643	0.00159143	0.0051361	0.99979	0.999782	0.737197	0.0447164	0.936644
rs7097656	MAT1A	Bifidobacterium adolescentis	0.626206	0.012026	0.210399	0.00118795	0.0049157	0.00279773	0.99979	0.960498	0.950795	0.0447335	0.936644
rs13126505	BANK1	Acinetobacter	0.69669	0.166109	0.0109255	0.00116342	-0.00574501	0.0332983	0.99979	0.999782	0.743753	0.0447419	0.936644
rs7608910	PAPOLG	Collinsella	0.0112896	0.991016	0.674562	0.0858069	-3.11531e-05	0.000743139	0.9971	0.999811	0.981301	0.0447607	0.936644
rs913678	CEBPB	[Tissierellaceae]	0.0197232	0.387006	0.659114	0.00347176	0.00271106	-0.000368815	0.99979	0.999782	0.980714	0.0448459	0.936644
rs1893217	PTPN2	Acinetobacter	0.010377	0.95386	0.736105	-0.00521335	0.000218873	-0.00285802	0.972457	0.999782	0.983463	0.0448732	0.936644
rs4802307	IGFL3	Cyanobacteria	0.0440186	0.670268	0.0113976	0.00588212	-0.000998993	-0.00554649	0.99979	0.999782	0.756782	0.0448776	0.936644
rs3742130	DOCK9	Uncl. Lachnospiraceae 1	0.0534202	0.0585171	0.511893	0.0302042	0.0370502	0.00829782	0.99979	0.98038	0.976923	0.0450597	0.936644
rs3742130	DOCK9	Uncl. Lachnospiraceae 2	0.0534202	0.0585171	0.511893	0.0302042	0.0370502	0.00829782	0.99979	0.98038	0.976923	0.0450597	0.936644
rs2155219	PRKRIR	Dorea	0.451561	0.0170271	0.227998	0.00777276	0.029818	-0.00454133	0.99979	0.960498	0.950795	0.0451178	0.936644
rs6708413	IL18RAP	Bifidobacterium adolescentis	0.753977	0.0994962	0.0101999	-0.000658354	0.00266815	-0.00440618	0.99979	0.999782	0.729878	0.0451259	0.936644
rs6708413	IL18RAP	Roseburia	0.0371169	0.207222	0.475168	0.015482	0.00452377	-0.00413048	0.99979	0.999782	0.976923	0.0451307	0.936644
rs17229285	rs17229285	Uncl. Actinomyces	0.741601	0.0117387	0.656392	-0.000373925	0.00761563	0.00045102	0.99979	0.960498	0.980714	0.0451976	0.936644
rs17229285	rs17229285	Uncl. Roseburia	0.028067	0.208038	0.274821	0.0109659	-0.0034111	0.004776	0.99979	0.999782	0.96065	0.0452375	0.936644
rs13204742	THEMIS	Lachnospiraceae	0.043127	0.0443263	0.84289	-0.063272	-0.0732927	-0.00455225	0.99979	0.971518	0.989354	0.0452904	0.936644
rs568617	PCNXL3	Veillonella dispar	0.284749	0.0272044	0.992165	0.00457895	0.00852493	-4.39553e-05	0.99979	0.960498	0.999342	0.0453981	0.936644
rs1260326	SLC5A6	Granulicatella 2	0.912253	0.763952	0.0101544	6.86166e-05	-0.000256805	-0.000986463	0.99979	0.999782	0.729878	0.0454519	0.936644
rs1260326	SLC5A6	Uncl. Granulicatella	0.912253	0.763952	0.0101544	6.86166e-05	-0.000256805	-0.000986463	0.99979	0.999782	0.729878	0.0454519	0.936644
rs3091315	ASIC2	Bacteroides uniformis	0.685545	0.0158147	0.492345	-0.000819135	0.00591731	0.00192315	0.99979	0.960498	0.976923	0.0455917	0.936644
rs2413583	TAB1	Uncl. [Mogibacteriaceae] 1	0.369778	0.153397	0.0286654	0.00128469	0.00360467	0.00329457	0.99979	0.999782	0.889845	0.0455932	0.936644
rs2413583	TAB1	Uncl. [Mogibacteriaceae] 2	0.369778	0.153397	0.0286654	0.00128469	0.00360467	0.00329457	0.99979	0.999782	0.889845	0.0455932	0.936644
rs4976646	DOK3	Peptostreptococcaceae	0.0346841	0.627467	0.225247	-0.00325627	0.00324196	-0.00249411	0.99979	0.999782	0.950795	0.0457189	0.936644
rs13204742	THEMIS	Enterococcaceae	0.441665	0.0189665	0.412871	-0.001327	0.00836138	0.00168806	0.99979	0.960498	0.974389	0.0458074	0.936644
rs4976646	DOK3	Veillonella	0.0198835	0.890664	0.0924523	0.00976518	0.000512617	0.00706682	0.99979	0.999782	0.930639	0.0458259	0.936644
rs7134599	IFNG	Haemophilus	0.022454	0.34896	0.0030837	-0.0156917	-0.00347675	0.0244506	0.99979	0.999782	0.639109	0.0458307	0.936644
rs925255	BRE	Pasteurellaceae	0.502963	0.189361	0.041469	0.00478222	-0.00516336	-0.020195	0.99979	0.999782	0.895723	0.0459134	0.936644
rs925255	BRE	Pasteurellales	0.502963	0.189361	0.041469	0.00478222	-0.00516336	-0.020195	0.99979	0.999782	0.895723	0.0459134	0.936644
rs2024092	MED16	Uncl. Bifidobacterium	0.0612862	0.883431	0.128296	0.011263	-0.00104367	0.00444713	0.99979	0.999782	0.93849	0.0459628	0.936644
rs6740462	SPRED2	Uncl. Bifidobacterium	0.940457	0.0124529	0.140497	0.000444566	0.0165717	0.0048403	0.99979	0.960498	0.93849	0.0459932	0.936644
rs3764147	ENOX1	Uncl. Peptostreptococcaceae 1	0.0294874	0.229008	0.266934	-0.00322748	0.00896352	-0.00217694	0.99979	0.999782	0.96065	0.0460035	0.936644
rs3764147	ENOX1	Uncl. Peptostreptococcaceae 2	0.0294874	0.229008	0.266934	-0.00322748	0.00896352	-0.00217694	0.99979	0.999782	0.96065	0.0460035	0.936644
rs6920220	OLIG3	Bacteroides fragilis	0.199037	0.0143687	0.575835	0.0376422	0.0533715	0.0139074	0.99979	0.960498	0.978413	0.0460222	0.936644
rs11083840	PPP5C	Uncl. Actinomyces	0.351175	0.157275	0.0501286	-0.000955847	0.00392231	0.00203703	0.99979	0.999782	0.895723	0.0460655	0.936644
rs4728142	Unknown	Acinetobacter	0.451019	0.00915985	0.861321	-0.00112038	0.00642905	0.0011322	0.99979	0.960498	0.990004	0.0460926	0.936644
rs1363907	CAST	Actinobacteria 2	0.00867402	0.618717	0.909914	0.0138825	-0.00402794	0.000383982	0.913307	0.999782	0.992402	0.0461073	0.936644
rs2284553	C21orf54	SMB53	0.905415	0.659189	0.0119745	0.000133662	-0.00070771	-0.00129925	0.99979	0.999782	0.758329	0.0461113	0.936644
rs2284553	C21orf54	Uncl. SMB53	0.905415	0.659189	0.0119745	0.000133662	-0.00070771	-0.00129925	0.99979	0.999782	0.758329	0.0461113	0.936644
rs7134599	IFNG	Uncl. Streptococcus	0.139903	0.451613	0.0174943	-0.00634882	0.00467367	0.00786377	0.99979	0.999782	0.817418	0.0461463	0.936644
rs6863411	LOC729080	Veillonella parvula	0.294843	0.821924	0.0268159	-0.0024006	0.000204379	-0.00439919	0.99979	0.999782	0.880566	0.0461745	0.936644
rs13277237	GSDMC	Oxalobacteraceae	0.0102739	0.595226	0.770268	0.0021766	-0.0010183	0.000281967	0.969271	0.999782	0.986826	0.046209	0.936644
rs3851228	KIAA1919	Gemellales	0.078723	0.15435	0.100706	0.00508838	-0.0060548	0.00232125	0.99979	0.999782	0.930639	0.0462781	0.936644
rs1182188	LFNG	Burkholderiales	0.0510105	0.184469	0.176373	-0.0225016	-0.0118038	-0.0164531	0.99979	0.999782	0.943639	0.0462851	0.936644
rs11010067	PARD3	Uncl. [Ruminococcus]	0.0340383	0.327929	0.23296	0.0265661	-0.0125486	0.00719869	0.99979	0.999782	0.951243	0.0462861	0.936644
rs5763767	CABP7	Carnobacteriaceae	0.170896	0.874513	0.046505	-0.00132417	0.000148521	-0.000984033	0.99979	0.999782	0.895723	0.046373	0.936644
rs1819333	CCR6	Bacteroidetes	0.591246	0.0449998	0.176947	-0.0170883	0.0496134	0.0400342	0.99979	0.971518	0.943639	0.0464458	0.936644
rs1182188	LFNG	Veillonella	0.102705	0.0391566	0.415574	0.0077137	0.00733524	0.00372441	0.99979	0.964613	0.974389	0.0465229	0.936644
rs516246	FUT2	Uncl. Blautia	0.527697	0.0788471	0.101244	-0.00456588	0.0224852	0.0109905	0.99979	0.999782	0.930639	0.0465434	0.936644
rs727088	CD226	Enterobacteriaceae	0.53971	0.205037	0.0147923	0.0121974	-0.0341911	0.038895	0.99979	0.999782	0.803819	0.0465472	0.936644
rs727088	CD226	Enterobacteriales	0.53971	0.205037	0.0147923	0.0121974	-0.0341911	0.038895	0.99979	0.999782	0.803819	0.0465472	0.936644
rs12946510	CDK12	Comamonadaceae	0.0530969	0.415217	0.0758943	0.00394863	0.00359897	0.00839539	0.99979	0.999782	0.929439	0.0465628	0.936644
rs28374715	INO80	Parabacteroides	0.0709438	0.0339976	0.69435	-0.0234239	-0.00982857	-0.00631756	0.99979	0.960498	0.981952	0.0465933	0.936644
rs11741861	IRGM	SMB53	0.0236275	0.338366	0.697033	-0.00440839	-0.00215099	0.000340459	0.99979	0.999782	0.982137	0.0466011	0.936644
rs11741861	IRGM	Uncl. SMB53	0.0236275	0.338366	0.697033	-0.00440839	-0.00215099	0.000340459	0.99979	0.999782	0.982137	0.0466011	0.936644
rs7404095	PALB2	Desulfovibrionaceae	0.0137523	0.747827	0.581974	0.0125925	-0.000946907	0.00217541	0.9971	0.999782	0.979453	0.0466435	0.936644
rs7404095	PALB2	Desulfovibrionales	0.0137523	0.747827	0.581974	0.0125925	-0.000946907	0.00217541	0.9971	0.999782	0.979453	0.0466435	0.936644
rs913678	CEBPB	Actinomycetales	0.275228	0.794746	0.0290914	-0.00278642	0.00108126	-0.00437051	0.99979	0.999782	0.889845	0.0466593	0.936644
rs7134599	IFNG	Lachnospiraceae	0.83127	0.00964723	0.2465	-0.00471342	-0.0669541	0.0162626	0.99979	0.960498	0.955314	0.0467204	0.936644
rs1456896	VWC2	Rhizobiales	0.0474853	0.205114	0.169055	0.00252005	-0.0029216	0.00260133	0.99979	0.999782	0.943639	0.0467598	0.936644
rs2188962	HINT1	Uncl. Burkholderiales 1	0.066733	0.0446354	0.566286	0.000969321	0.00260384	0.000295337	0.99979	0.971518	0.978413	0.0468394	0.936644
rs2188962	HINT1	Uncl. Burkholderiales 2	0.066733	0.0446354	0.566286	0.000969321	0.00260384	0.000295337	0.99979	0.971518	0.978413	0.0468394	0.936644
rs2188962	HINT1	Uncl. Burkholderiales 3	0.066733	0.0446354	0.566286	0.000969321	0.00260384	0.000295337	0.99979	0.971518	0.978413	0.0468394	0.936644
rs10061469	FCHO2	Bacteroidales	0.64322	0.0268622	0.299541	-0.016873	0.0680485	0.0362916	0.99979	0.960498	0.96065	0.0468501	0.936644
rs10061469	FCHO2	Bacteroidia	0.64322	0.0268622	0.299541	-0.016873	0.0680485	0.0362916	0.99979	0.960498	0.96065	0.0468501	0.936644
rs1363907	CAST	Bifidobacterium adolescentis	0.0197137	0.576643	0.409325	0.00456533	-0.000807702	0.00143968	0.99979	0.999782	0.974389	0.0469608	0.936644
rs7438704	TXK	Clostridiaceae	0.103788	0.994079	0.0777651	-0.0108018	0.000227376	-0.0115249	0.99979	0.999811	0.930639	0.0469694	0.936644
rs921720	TRIB1	Bacteroides ovatus	0.484921	0.0134751	0.600551	0.00571802	-0.0178167	-0.0035468	0.99979	0.960498	0.98008	0.0470726	0.936644
rs3764147	ENOX1	Haemophilus	0.163997	0.0493724	0.206678	-0.0102549	-0.00812012	0.0116234	0.99979	0.98038	0.950795	0.0470939	0.936644
rs7554511	C1orf106	Deltaproteobacteria	0.0135041	0.600056	0.58068	-0.0147369	-0.00123729	0.00231888	0.9971	0.999782	0.978643	0.0471241	0.936644
rs1728785	ZFP90	Porphyromonadaceae	0.241092	0.0882431	0.0336124	0.0166223	-0.0123841	0.0307245	0.99979	0.999782	0.889845	0.0471264	0.936644
rs10495903	THADA	Lactobacillales	0.311313	0.116934	0.0693578	-0.00908838	0.0180714	0.00902558	0.99979	0.999782	0.928228	0.0471584	0.936644
rs6426833	MINOS1	Uncl. Pseudomonas	0.136317	0.734045	0.0594963	-0.00222558	0.000650687	-0.00469701	0.99979	0.999782	0.910918	0.0471585	0.936644
rs6920220	OLIG3	Bacteroidales	0.430584	0.108071	0.0752167	-0.0303012	0.052728	0.0586568	0.99979	0.999782	0.928228	0.0472472	0.936644
rs6920220	OLIG3	Bacteroidia	0.430584	0.108071	0.0752167	-0.0303012	0.052728	0.0586568	0.99979	0.999782	0.928228	0.0472472	0.936644
rs1182188	LFNG	Carnobacteriaceae	0.00713884	0.341253	0.701064	0.00260431	0.000995878	0.000203344	0.877326	0.999782	0.98283	0.0472692	0.936644
rs6651252	rs6651252	Gemellales	0.128868	0.510864	0.0259437	0.00378742	0.00279665	0.00290514	0.99979	0.999782	0.876964	0.0472708	0.936644
rs5763767	CABP7	Uncl. Enterococcus	0.0273615	0.255173	0.297564	-0.00258325	0.00216196	-0.00131026	0.99979	0.999782	0.96065	0.0473099	0.936644
rs9358372	E2F3	Roseburia	0.0163245	0.830808	0.126129	0.0155436	0.000711789	0.00924205	0.99979	0.999782	0.93849	0.0473244	0.936644
rs7438704	TXK	Holdemania	0.499779	0.0850934	0.0957235	-0.00199377	0.0029822	0.00209682	0.99979	0.999782	0.930639	0.0473274	0.936644
rs7438704	TXK	Uncl. Holdemania	0.499779	0.0850934	0.0957235	-0.00199377	0.0029822	0.00209682	0.99979	0.999782	0.930639	0.0473274	0.936644
rs2266959	rs2266959	Micrococcaceae	0.648543	0.19806	0.0125767	-0.000743266	0.00290579	-0.00353776	0.99979	0.999782	0.764776	0.0473807	0.936644
rs561722	NNMT	Rothia mucilaginosa	0.405194	0.0201458	0.353282	0.00157031	0.00297358	-0.00128404	0.99979	0.960498	0.966693	0.0474117	0.936644
rs2488389	CRB1	[Ruminococcus] gnavus	0.63787	0.0670329	0.121795	-0.0091563	0.0492793	0.00982288	0.99979	0.989979	0.93849	0.0474179	0.936644
rs2503322	RSPO3	Bifidobacterium adolescentis	0.235447	0.0347057	0.505751	-0.0021411	-0.00317991	0.00102322	0.99979	0.960498	0.976923	0.0474519	0.936644
rs12568930	WNT4	Bacteroidaceae	0.0848528	0.456531	0.0965567	0.0671305	-0.0226811	0.0775474	0.99979	0.999782	0.930639	0.0475566	0.936644
rs12568930	WNT4	Bacteroides	0.0848528	0.560225	0.0965567	0.0671305	-0.018068	0.0775474	0.99979	0.999782	0.930639	0.0475566	0.936644
rs2945412	LGALS9	Uncl. Burkholderiales 1	0.879622	0.00932236	0.377966	8.22172e-05	0.00315344	-0.000484953	0.99979	0.960498	0.971447	0.0475904	0.936644
rs2945412	LGALS9	Uncl. Burkholderiales 2	0.879622	0.00932236	0.377966	8.22172e-05	0.00315344	-0.000484953	0.99979	0.960498	0.971447	0.0475904	0.936644
rs2945412	LGALS9	Uncl. Burkholderiales 3	0.879622	0.00932236	0.377966	8.22172e-05	0.00315344	-0.000484953	0.99979	0.960498	0.971447	0.0475904	0.936644
rs17229285	rs17229285	Clostridiales	0.176543	0.999521	0.0465055	0.0346425	-1.73035e-05	0.0433444	0.99979	0.999878	0.895723	0.0476387	0.936644
rs559928	MACROD1	Carnobacteriaceae	0.856298	0.0163649	0.50245	0.00020766	-0.00346097	-0.000423633	0.99979	0.960498	0.976923	0.0476978	0.936644
rs7495132	IQGAP1	Ruminococcus 2	0.819868	0.100936	0.0815285	-0.00284287	0.0105039	0.0160114	0.99979	0.999782	0.930639	0.0477296	0.936644
rs12103	AGRN	Phascolarctobacterium	0.138417	0.0594774	0.00252703	0.00681829	0.00561823	-0.0204306	0.99979	0.98038	0.636843	0.0477467	0.936644
rs12103	AGRN	Uncl. Phascolarctobacterium	0.138417	0.0594774	0.00252703	0.00681829	0.00561823	-0.0204306	0.99979	0.98038	0.636843	0.0477467	0.936644
rs13407913	NCOA1	Uncl. Clostridiales 1	0.0371267	0.053747	0.867911	-0.0170234	-0.00991372	-0.00120568	0.99979	0.98038	0.990004	0.0477549	0.936644
rs13407913	NCOA1	Uncl. Clostridiales 2	0.0371267	0.053747	0.867911	-0.0170234	-0.00991372	-0.00120568	0.99979	0.98038	0.990004	0.0477549	0.936644
rs13407913	NCOA1	Uncl. Clostridiales 3	0.0371267	0.053747	0.867911	-0.0170234	-0.00991372	-0.00120568	0.99979	0.98038	0.990004	0.0477549	0.936644
rs3774937	SLC39A8	Roseburia	0.929499	0.0562254	0.146556	-0.000627257	0.00688997	0.00867483	0.99979	0.98038	0.93849	0.0477824	0.936644
rs6087990	C20orf112	Odoribacter	0.12618	0.0653365	0.813213	0.00358816	0.00407816	-0.000922741	0.99979	0.989979	0.986876	0.0478016	0.936644
rs6087990	C20orf112	Uncl. Odoribacter	0.12618	0.0653365	0.813213	0.00358816	0.00407816	-0.000922741	0.99979	0.989979	0.986876	0.0478016	0.936644
rs11150589	LOC613037	Staphylococcus	0.111198	0.074247	0.649086	-0.00170141	-0.00245476	0.000522224	0.99979	0.999782	0.980714	0.0478591	0.937041
rs13204742	THEMIS	[Mogibacteriaceae]	0.259522	0.67927	0.0318523	-0.001735	0.0011948	-0.00401579	0.99979	0.999782	0.889845	0.0479083	0.937041
rs2641348	PHGDH	Rhizobiales	0.793037	0.00958136	0.2292	0.000452864	0.007477	0.00290884	0.99979	0.960498	0.950795	0.0479503	0.937041
rs1819333	CCR6	Bacteroidales	0.577407	0.0477182	0.173824	-0.0178303	0.0508188	0.0410591	0.99979	0.971555	0.943639	0.0480434	0.937041
rs1819333	CCR6	Bacteroidia	0.577407	0.0477182	0.173824	-0.0178303	0.0508188	0.0410591	0.99979	0.971555	0.943639	0.0480434	0.937041
rs6088765	MYH7B	Uncl. Acinetobacter	0.0674357	0.274361	0.123137	-0.00239444	0.0014181	-0.00804904	0.99979	0.999782	0.93849	0.0480879	0.937041
rs10758669	JAK2	Uncl. Corynebacterium	0.310289	0.0267641	0.833962	0.000682653	0.00197418	-0.000227107	0.99979	0.960498	0.989232	0.0480915	0.937041
rs6871626	IL12B	Parabacteroides	0.577052	0.0143969	0.48349	0.00778204	0.0104223	-0.0102618	0.99979	0.960498	0.976923	0.0481066	0.937041
rs516246	FUT2	Uncl. [Ruminococcus]	0.0478217	0.149507	0.24478	0.0213394	0.0180889	0.00646198	0.99979	0.999782	0.954968	0.0481229	0.937041
rs12722515	GDI2	Uncl. Corynebacterium	0.615707	0.0166067	0.501231	-0.000563057	0.00286824	0.00101697	0.99979	0.960498	0.976923	0.0481835	0.93757
rs7097656	MAT1A	Pasteurellaceae	0.170429	0.0139998	0.59643	-0.0131529	0.0128972	0.00693626	0.99979	0.960498	0.98008	0.0483085	0.937926
rs7097656	MAT1A	Pasteurellales	0.170429	0.0139998	0.59643	-0.0131529	0.0128972	0.00693626	0.99979	0.960498	0.98008	0.0483085	0.937926
rs17119	rs17119	Phascolarctobacterium	0.400121	0.392129	0.0112217	-0.00424395	-0.00298492	-0.0197429	0.99979	0.999782	0.748648	0.0483356	0.937926
rs17119	rs17119	Uncl. Phascolarctobacterium	0.400121	0.392129	0.0112217	-0.00424395	-0.00298492	-0.0197429	0.99979	0.999782	0.748648	0.0483356	0.937926
rs1456896	VWC2	Carnobacteriaceae	0.00874928	0.0616347	0.135708	0.0025881	-0.00212723	-0.000837924	0.913307	0.983788	0.93849	0.0483773	0.938084
rs2823286	rs2823286	Bifidobacteriaceae	0.247686	0.552377	0.0339536	0.00818273	-0.00447629	0.00816219	0.99979	0.999782	0.889845	0.048595	0.940641
rs2823286	rs2823286	Bifidobacteriales	0.247686	0.552377	0.0339536	0.00818273	-0.00447629	0.00816219	0.99979	0.999782	0.889845	0.048595	0.940641
rs3851228	KIAA1919	Lachnospiraceae	0.17525	0.203187	0.0480053	0.047412	-0.048673	0.0480275	0.99979	0.999782	0.895723	0.0486099	0.940641
rs2457996	IL8	Blautia	0.0234622	0.36014	0.0297548	-0.0255606	-0.0204581	0.0219608	0.99979	0.999782	0.889845	0.0487853	0.940925
rs12778642	IDE	Uncl. Oxalobacteraceae 1	0.119968	0.707857	0.0704624	-0.00207951	0.000577715	-0.000819455	0.99979	0.999782	0.928228	0.0488023	0.940925
rs12778642	IDE	Uncl. Oxalobacteraceae 2	0.119968	0.707857	0.0704624	-0.00207951	0.000577715	-0.000819455	0.99979	0.999782	0.928228	0.0488023	0.940925
rs2226628	TMEM135	Streptococcus alactolyticus	0.866463	0.0950691	0.0889286	0.000381702	-0.00599758	-0.00195943	0.99979	0.999782	0.930639	0.0488076	0.940925
rs477515	C6orf10	Micrococcaceae	0.0185133	0.608212	0.457071	0.0032151	-0.00126316	0.000862019	0.99979	0.999782	0.976923	0.0488435	0.940925
rs4802307	IGFL3	Peptostreptococcaceae	0.430173	0.237109	0.0196857	-0.00132985	0.00838712	-0.00537282	0.99979	0.999782	0.845663	0.0488739	0.940925
rs7015630	RIPK2	Roseburia faecis	0.057927	0.0318913	0.96995	-0.00971782	-0.00312054	-0.000161669	0.99979	0.960498	0.996596	0.0489609	0.940925
rs6017342	JPH2	Uncl. Oxalobacteraceae 1	0.0536732	0.866817	0.158214	-0.00261475	0.000264394	-0.000627951	0.99979	0.999782	0.940503	0.0489865	0.940925
rs6017342	JPH2	Uncl. Oxalobacteraceae 2	0.0536732	0.866817	0.158214	-0.00261475	0.000264394	-0.000627951	0.99979	0.999782	0.940503	0.0489865	0.940925
rs11150589	LOC613037	Blautia	0.2317	0.591571	0.036694	0.00847904	-0.00767218	0.0128116	0.99979	0.999782	0.889845	0.0490348	0.940925
rs7554511	C1orf106	Dorea	0.322292	0.0735793	0.115712	0.0121909	-0.0263386	-0.00630541	0.99979	0.999782	0.935278	0.0490923	0.940925
rs11054935	LRP6	Bifidobacterium animalis	0.67457	0.492609	0.0172862	0.000523047	-0.000626025	-0.00119683	0.99979	0.999782	0.817418	0.0490984	0.940925
rs1182188	LFNG	Comamonas	0.140508	0.851163	0.0607807	-0.00120936	0.000387334	-0.00223605	0.99979	0.999782	0.912901	0.0492169	0.940925
rs1182188	LFNG	Uncl. Comamonas	0.140508	0.851163	0.0607807	-0.00120936	0.000387334	-0.00223605	0.99979	0.999782	0.912901	0.0492169	0.940925
rs2284553	C21orf54	Lachnospira	0.655405	0.0130305	0.497258	0.00142344	0.0076547	-0.00280132	0.99979	0.960498	0.976923	0.0492173	0.940925
rs2284553	C21orf54	Uncl. Lachnospira	0.655405	0.0130305	0.497258	0.00142344	0.0076547	-0.00280132	0.99979	0.960498	0.976923	0.0492173	0.940925
rs11010067	PARD3	Uncl. Enterococcus	0.22034	0.0156863	0.522196	-0.0014212	-0.00519297	-0.000834241	0.99979	0.960498	0.977247	0.049221	0.940925
rs17085007	GPR12	Alphaproteobacteria	0.502736	0.0169976	0.789303	-0.00271363	-0.0166618	0.00134464	0.99979	0.960498	0.986826	0.0492412	0.940925
rs6863411	LOC729080	Peptostreptococcaceae	0.0126001	0.679037	0.196935	0.0040268	0.0026232	-0.00328795	0.9971	0.999782	0.950795	0.049292	0.940925
rs7608910	PAPOLG	Uncl. Streptococcus	0.416807	0.256668	0.0169162	0.0294937	0.00671125	0.00831516	0.99979	0.999782	0.817418	0.0493175	0.940925
rs9847710	PRKCD	Enterococcaceae	0.0397682	0.8993	0.215693	-0.00249615	0.000298107	-0.00157168	0.99979	0.999782	0.950795	0.0493955	0.940925
rs10061469	FCHO2	Bilophila	0.665749	0.0128924	0.993467	-0.002063	-0.00852541	2.36e-05	0.99979	0.960498	0.999468	0.049421	0.940925
rs10061469	FCHO2	Uncl. Bilophila	0.665749	0.0128924	0.993467	-0.002063	-0.00852541	2.36e-05	0.99979	0.960498	0.999468	0.049421	0.940925
rs2284553	C21orf54	Lachnospiraceae	0.627308	0.231873	0.0136909	-0.0109604	0.0309666	-0.0367236	0.99979	0.999782	0.779716	0.0494466	0.940925
rs6651252	rs6651252	Uncl. Pseudomonas	0.0231113	0.0954645	0.823579	0.00489141	0.00443125	0.000868835	0.99979	0.999782	0.988079	0.0494641	0.940925
rs2227551	rs2227551	Bifidobacterium adolescentis	0.0151646	0.654696	0.183544	0.00526926	0.000722198	0.00247865	0.9971	0.999782	0.944376	0.0495675	0.941664
rs2823286	rs2823286	Bifidobacterium	0.308616	0.825436	0.0279307	0.00721902	-0.0015832	0.00845381	0.99979	0.999782	0.880566	0.0495959	0.941664
rs6920220	OLIG3	Bifidobacterium	0.109087	0.0790335	0.240025	0.0106935	0.0137705	-0.00424265	0.99979	0.999782	0.952833	0.0496037	0.941664
rs10061469	FCHO2	Bacteroidaceae	0.883314	0.0637671	0.0324501	0.00538233	0.054252	0.0811339	0.99979	0.985039	0.889845	0.0496775	0.942425
rs6716753	SP140	Uncl. Bacteroides	0.394574	0.0712708	0.121983	-0.0286065	0.0475375	0.0514513	0.99979	0.998557	0.93849	0.0499471	0.946901
rs6716753	SP140	Bacteroides	0.475124	0.0683955	0.127585	-0.0247479	0.05561	0.0581317	0.99979	0.989979	0.93849	0.0501011	0.948093
rs1363907	CAST	Bilophila	0.00472976	0.92687	0.422157	-0.0111589	-0.00027133	-0.0022187	0.838783	0.999782	0.975131	0.0501314	0.948093
rs1363907	CAST	Uncl. Bilophila	0.00472976	0.92687	0.422157	-0.0111589	-0.00027133	-0.0022187	0.838783	0.999782	0.975131	0.0501314	0.948093
rs7517810	FASLG	Uncl. Parabacteroides	0.240916	0.428905	0.0179466	0.0123047	0.00294759	0.0315034	0.99979	0.999782	0.817418	0.0502056	0.948093
rs212388	EZR	Veillonellaceae	0.600224	0.0146213	0.608184	-0.00542971	-0.0139917	0.00401509	0.99979	0.960498	0.980649	0.0503372	0.948093
rs3197999	MST1	Enterobacteriaceae	0.0279843	0.313934	0.826025	0.0514839	0.0284786	-0.00381302	0.99979	0.999782	0.988399	0.0503806	0.948093
rs3197999	MST1	Enterobacteriales	0.0279843	0.313934	0.826025	0.0514839	0.0284786	-0.00381302	0.99979	0.999782	0.988399	0.0503806	0.948093
rs2816958	NR5A2	Haemophilus parainfluenzae	0.792312	0.155938	0.0564739	0.00269757	-0.00808926	-0.0255565	0.99979	0.999782	0.89787	0.0504809	0.948093
rs8005161	GALC	Clostridiaceae	0.023789	0.902699	0.370219	0.0258596	-0.0055305	0.0081505	0.99979	0.999782	0.97073	0.0504842	0.948093
rs16967103	SPRED1	Dorea formicigenerans	0.114029	0.0407905	0.401738	0.00860223	0.00952721	0.00260861	0.99979	0.964664	0.974389	0.0504856	0.948093
rs12946510	CDK12	Uncl. Enterococcus	0.0183575	0.114423	0.889726	0.002416	0.00318568	0.000170317	0.99979	0.999782	0.991185	0.0504913	0.948093
rs10061469	FCHO2	Uncl. Bacteroides	0.730691	0.0475311	0.0538433	0.0122304	0.0509325	0.0636516	0.99979	0.971555	0.895723	0.0505133	0.948093
rs2227551	rs2227551	Uncl. Parabacteroides	0.0209697	0.5088	0.175496	0.0277313	0.00221187	0.0171645	0.99979	0.999782	0.943639	0.0505614	0.948093
rs11230563	MS4A15	Lactobacillus	0.136272	0.288881	0.0305757	-0.000758682	0.00191868	0.00199165	0.99979	0.999782	0.889845	0.0506054	0.948093
rs6740462	SPRED2	Faecalibacterium prausnitzii	0.0626786	0.0572683	0.52282	0.0453539	0.034747	0.0105521	0.99979	0.98038	0.977247	0.0506446	0.948093
rs6740462	SPRED2	Faecalibacterium	0.0626912	0.0572683	0.522838	0.0453514	0.034747	0.0105517	0.99979	0.98038	0.977247	0.0506532	0.948093
rs2651244	ANKRD13C	Uncl. Clostridiales 1	0.152962	0.0917398	0.0579206	0.0127402	-0.00977905	0.013249	0.99979	0.999782	0.905656	0.0507325	0.948093
rs2651244	ANKRD13C	Uncl. Clostridiales 2	0.152962	0.0917398	0.0579206	0.0127402	-0.00977905	0.013249	0.99979	0.999782	0.905656	0.0507325	0.948093
rs2651244	ANKRD13C	Uncl. Clostridiales 3	0.152962	0.0917398	0.0579206	0.0127402	-0.00977905	0.013249	0.99979	0.999782	0.905656	0.0507325	0.948093
rs2111485	DPP4	Flavobacterium	0.660887	0.164291	0.0173367	-0.000266741	-0.00530551	-0.00112251	0.99979	0.999782	0.817418	0.0507572	0.948093
rs3091315	ASIC2	Uncl. Peptostreptococcaceae 1	0.194432	0.0377979	0.256154	-0.00199979	-0.0156405	-0.0023451	0.99979	0.960498	0.956083	0.0507597	0.948093
rs3091315	ASIC2	Uncl. Peptostreptococcaceae 2	0.194432	0.0377979	0.256154	-0.00199979	-0.0156405	-0.0023451	0.99979	0.960498	0.956083	0.0507597	0.948093
rs1260326	SLC5A6	[Eubacterium]	0.383783	0.0231158	0.00433876	0.00466297	0.0156085	-0.00865659	0.99979	0.960498	0.675193	0.0507883	0.948093
rs4976646	DOK3	Veillonella parvula	0.20463	0.237482	0.0389539	0.00265389	0.00108382	0.00361105	0.99979	0.999782	0.889845	0.0509663	0.948829
rs11083840	PPP5C	Uncl. Erysipelotrichaceae 1	0.240649	0.0983767	0.0907453	-0.010227	0.017336	0.00672521	0.99979	0.999782	0.930639	0.0510516	0.948829
rs11083840	PPP5C	Uncl. Erysipelotrichaceae 2	0.240649	0.0983767	0.0907453	-0.010227	0.017336	0.00672521	0.99979	0.999782	0.930639	0.0510516	0.948829
rs2836878	PSMG1	Bifidobacterium adolescentis	0.0141675	0.630284	0.72231	-0.00486805	-0.000895679	0.00068221	0.9971	0.999782	0.983346	0.0510626	0.948829
rs13126505	BANK1	Comamonas	0.455218	0.319996	0.0196418	0.000997424	-0.00334042	0.00509439	0.99979	0.999782	0.845663	0.0511181	0.948829
rs13126505	BANK1	Uncl. Comamonas	0.455218	0.319996	0.0196418	0.000997424	-0.00334042	0.00509439	0.99979	0.999782	0.845663	0.0511181	0.948829
rs1819333	CCR6	Collinsella aerofaciens	0.304436	0.0108307	0.577891	0.00331862	0.00612829	0.00077228	0.99979	0.960498	0.978413	0.0512106	0.948829
rs174537	SYT7	Rothia	0.0463433	0.0857205	0.480919	0.00345304	0.00289162	0.000940217	0.99979	0.999782	0.976923	0.0513093	0.948829
rs38911	ST7	Dorea	0.908806	0.00988584	0.000377042	0.00108701	0.0303641	-0.0131992	0.99979	0.960498	0.621235	0.0513209	0.948829
rs8005161	GALC	Erysipelotrichaceae	0.915395	0.00883399	0.236441	-0.00212324	-0.047035	-0.00925957	0.99979	0.960498	0.951243	0.051339	0.948829
rs8005161	GALC	Erysipelotrichales	0.915395	0.00883399	0.236441	-0.00212324	-0.047035	-0.00925957	0.99979	0.960498	0.951243	0.051339	0.948829
rs8005161	GALC	Erysipelotrichi	0.915395	0.00883399	0.236441	-0.00212324	-0.047035	-0.00925957	0.99979	0.960498	0.951243	0.051339	0.948829
rs1847472	rs1847472	Parabacteroides distasonis	0.103694	0.498782	0.0867439	0.0113469	-0.00142736	0.0133278	0.99979	0.999782	0.930639	0.0513704	0.948829
rs2266959	rs2266959	Faecalibacterium	0.897583	0.0203064	0.442973	0.00318073	-0.0421431	-0.0117997	0.99979	0.960498	0.976923	0.0513721	0.948829
rs2266959	rs2266959	Faecalibacterium prausnitzii	0.897288	0.0203064	0.442986	0.00318995	-0.0421431	-0.0117993	0.99979	0.960498	0.976923	0.0513735	0.948829
rs561722	NNMT	Uncl. Comamonadaceae 1	0.425371	0.653272	0.00689422	-0.00146656	-0.00148473	-0.00867599	0.99979	0.999782	0.720573	0.0514131	0.948829
rs561722	NNMT	Uncl. Comamonadaceae 2	0.425371	0.653272	0.00689422	-0.00146656	-0.00148473	-0.00867599	0.99979	0.999782	0.720573	0.0514131	0.948829
rs4722672	HOXA1	Uncl. Corynebacterium	0.0246888	0.174328	0.364903	0.00192454	-0.00157491	0.00122773	0.99979	0.999782	0.969338	0.0514372	0.948829
rs10486483	C7orf71	Uncl. Acinetobacter	0.010003	0.744671	0.902634	0.00442996	-0.00049162	0.000907598	0.947876	0.999782	0.992251	0.0515317	0.949362
rs1801274	Unknown	Anaerostipes	0.0125993	0.720024	0.957334	-0.00566726	-0.00052169	0.000136082	0.9971	0.999782	0.996538	0.0517327	0.949362
rs1801274	Unknown	Uncl. Anaerostipes	0.0125993	0.720024	0.957334	-0.00566726	-0.00052169	0.000136082	0.9971	0.999782	0.996538	0.0517327	0.949362
rs7404095	PALB2	Bifidobacterium longum	0.138655	0.0654727	0.517346	-0.000647287	-0.00173644	0.000332419	0.99979	0.989979	0.977247	0.0517624	0.949362
rs5743289	ADCY7	Bilophila	0.752753	0.0359491	0.252556	0.00165881	-0.00779286	-0.00346846	0.99979	0.960498	0.95532	0.0517673	0.949362
rs5743289	ADCY7	Uncl. Bilophila	0.752753	0.0359491	0.252556	0.00165881	-0.00779286	-0.00346846	0.99979	0.960498	0.95532	0.0517673	0.949362
rs254560	C5orf24	Oscillospira	0.195174	0.0465294	0.367657	-0.00849668	-0.0102888	0.00442387	0.99979	0.971518	0.97055	0.0517775	0.949362
rs254560	C5orf24	Uncl. Oscillospira	0.195174	0.0465294	0.367657	-0.00849668	-0.0102888	0.00442387	0.99979	0.971518	0.97055	0.0517775	0.949362
rs529866	CLEC16A	Dorea formicigenerans	0.167153	0.184703	0.0627013	-0.00791078	-0.00798099	-0.00618121	0.99979	0.999782	0.915088	0.0518047	0.949362
rs1654644	LILRB1	Veillonella	0.412705	0.0153042	0.306632	0.0034188	0.0087757	0.00438977	0.99979	0.960498	0.961501	0.0518224	0.949362
rs7608910	PAPOLG	Uncl. Ruminococcaceae 1	0.391594	0.0232538	0.342025	-0.0848266	-0.0189262	0.0103366	0.99979	0.960498	0.962392	0.0518936	0.949362
rs7608910	PAPOLG	Uncl. Ruminococcaceae 2	0.391594	0.0232538	0.342025	-0.0848266	-0.0189262	0.0103366	0.99979	0.960498	0.962392	0.0518936	0.949362
rs2641348	PHGDH	Bacteroidaceae	0.668378	0.280449	0.0324793	0.0218963	-0.0383471	-0.10817	0.99979	0.999782	0.889845	0.0519066	0.949362
rs7608910	PAPOLG	Actinobacteria 1	0.457499	0.816676	0.0052056	0.0358559	0.00173959	0.00983862	0.99979	0.999782	0.691285	0.051983	0.95012
rs483905	MAML2	Bacilli	0.028293	0.323183	0.679861	0.0141544	0.0143486	-0.00214711	0.99979	0.999782	0.981301	0.0520711	0.95012
rs11229555	OR5B17	Uncl. Actinomyces	0.0340148	0.117089	0.269125	-0.00289732	0.00491877	-0.00136507	0.99979	0.999782	0.96065	0.0521199	0.95012
rs10761659	ZNF365	Uncl. Streptococcus	0.612495	0.0211384	0.150887	-0.00215098	-0.0140143	-0.00459889	0.99979	0.960498	0.93849	0.0521503	0.95012
rs6017342	JPH2	Uncl. [Mogibacteriaceae] 1	0.445714	0.246908	0.017764	-0.00076752	-0.00221624	-0.00245949	0.99979	0.999782	0.817418	0.0521771	0.95012
rs6017342	JPH2	Uncl. [Mogibacteriaceae] 2	0.445714	0.246908	0.017764	-0.00076752	-0.00221624	-0.00245949	0.99979	0.999782	0.817418	0.0521771	0.95012
rs7404095	PALB2	Firmicutes	0.964281	0.857089	0.0106969	-0.0012847	0.00466651	0.056171	0.99979	0.999782	0.737197	0.0521854	0.95012
rs2823286	rs2823286	Uncl. Corynebacterium	0.00609772	0.351692	0.913754	-0.00250753	-0.000907667	-0.000138551	0.85288	0.999782	0.992752	0.0522671	0.950989
rs4256159	rs4256159	[Tissierellaceae]	0.0145151	0.768923	0.63435	-0.00525937	0.00119412	-0.000471607	0.9971	0.999782	0.980714	0.0523705	0.951253
rs559928	MACROD1	Pseudomonadales	0.470527	0.781755	0.0195696	0.002536	-0.00155933	0.0217975	0.99979	0.999782	0.845663	0.0523723	0.951253
rs516246	FUT2	Lactobacillaceae	0.203567	0.0452451	0.483327	-0.000802522	-0.00357037	0.000611725	0.99979	0.971518	0.976923	0.0523834	0.951253
rs5763767	CABP7	Enterococcus	0.0292616	0.284108	0.315584	-0.00256335	0.00206542	-0.00127187	0.99979	0.999782	0.961501	0.0524963	0.952544
rs259964	TH1L	Oscillospira	0.573812	0.0237912	0.38937	-0.00354987	0.0115684	0.00385189	0.99979	0.960498	0.973983	0.0526326	0.952544
rs259964	TH1L	Uncl. Oscillospira	0.573812	0.0237912	0.38937	-0.00354987	0.0115684	0.00385189	0.99979	0.960498	0.973983	0.0526326	0.952544
rs11168249	HDAC7/VDR	[Ruminococcus]	0.393196	0.534914	0.0173295	-0.0158328	0.0126164	0.0158746	0.99979	0.999782	0.817418	0.0526616	0.952544
rs2284553	C21orf54	Anaerostipes	0.000728462	0.19484	0.0476251	0.0072221	-0.00204983	-0.00527275	0.551663	0.999782	0.895723	0.0527061	0.952544
rs2284553	C21orf54	Uncl. Anaerostipes	0.000728462	0.19484	0.0476251	0.0072221	-0.00204983	-0.00527275	0.551663	0.999782	0.895723	0.0527061	0.952544
rs7282490	AGPAT3	Cloacibacterium	0.0554068	0.177789	0.20227	0.00264258	0.00396134	0.00506064	0.99979	0.999782	0.950795	0.0529058	0.952544
rs7282490	AGPAT3	Uncl. Cloacibacterium	0.0554068	0.177789	0.20227	0.00264258	0.00396134	0.00506064	0.99979	0.999782	0.950795	0.0529058	0.952544
rs7746082	ATG5	Moraxellaceae	0.643702	0.422768	0.014488	-0.00102541	0.00239959	-0.0177638	0.99979	0.999782	0.803819	0.0529244	0.952544
rs1260326	SLC5A6	Erysipelotrichaceae	0.0525538	0.177982	0.29549	0.0205348	0.0156716	-0.00551322	0.99979	0.999782	0.96065	0.0530538	0.952544
rs1260326	SLC5A6	Erysipelotrichales	0.0525538	0.177982	0.29549	0.0205348	0.0156716	-0.00551322	0.99979	0.999782	0.96065	0.0530538	0.952544
rs1260326	SLC5A6	Erysipelotrichi	0.0525538	0.177982	0.29549	0.0205348	0.0156716	-0.00551322	0.99979	0.999782	0.96065	0.0530538	0.952544
rs4728142	Unknown	Uncl. Roseburia	0.968002	0.490342	0.0191022	-0.000174611	0.0017332	0.0104688	0.99979	0.999782	0.831122	0.0531142	0.952544
rs10761659	ZNF365	Bacilli	0.253752	0.0288799	0.273474	-0.00737447	-0.0294887	-0.00494159	0.99979	0.960498	0.96065	0.0531298	0.952544
rs6651252	rs6651252	Gemellaceae	0.124231	0.499356	0.0323364	0.00383271	0.00286363	0.00279201	0.99979	0.999782	0.889845	0.0531666	0.952544
rs3197999	MST1	Collinsella	0.114924	0.0182539	0.957467	-0.00651833	-0.00679968	-9.70452e-05	0.99979	0.960498	0.996538	0.0532162	0.952544
rs6426833	MINOS1	Uncl. Roseburia	0.329403	0.0118896	0.514348	0.00484209	0.00664021	0.00285532	0.99979	0.960498	0.976923	0.053329	0.952544
rs2641348	PHGDH	Bacteroides	0.668378	0.28999	0.0324793	0.0218963	-0.03827	-0.10817	0.99979	0.999782	0.889845	0.0533574	0.952544
rs1260326	SLC5A6	Uncl. Roseburia	0.0240566	0.209721	0.39974	0.0108384	0.00317273	0.00376428	0.99979	0.999782	0.974389	0.0533738	0.952544
rs2111485	DPP4	Uncl. Flavobacterium	0.660887	0.176393	0.0173367	-0.000266741	-0.00516026	-0.00112251	0.99979	0.999782	0.817418	0.0534562	0.952544
rs925255	BRE	Anaerostipes	0.616926	0.0153083	0.588943	-0.001067	-0.00377849	0.00137921	0.99979	0.960498	0.979568	0.0534758	0.952544
rs925255	BRE	Uncl. Anaerostipes	0.616926	0.0153083	0.588943	-0.001067	-0.00377849	0.00137921	0.99979	0.960498	0.979568	0.0534758	0.952544
rs4243971	HCK	Pseudomonadales	0.0428913	0.167486	0.281515	-0.00514879	-0.00512647	-0.00796165	0.99979	0.999782	0.96065	0.0534807	0.952544
rs6920220	OLIG3	Desulfovibrionaceae	0.0346588	0.272615	0.602571	-0.012397	-0.00413172	0.00218179	0.99979	0.999782	0.98008	0.0534964	0.952544
rs6920220	OLIG3	Desulfovibrionales	0.0346588	0.272615	0.602571	-0.012397	-0.00413172	0.00218179	0.99979	0.999782	0.98008	0.0534964	0.952544
rs529866	CLEC16A	Roseburia faecis	0.447847	0.062145	0.0211023	-0.00482055	0.00366501	-0.0102906	0.99979	0.983788	0.853474	0.0535062	0.952544
rs28374715	INO80	Bifidobacterium longum	0.724743	0.0759619	0.0368178	0.000159612	0.00195533	0.00124341	0.99979	0.999782	0.889845	0.0535693	0.952544
rs561722	NNMT	Pseudomonadales	0.962385	0.88301	0.0107343	0.000134539	-0.000596826	-0.0194736	0.99979	0.999782	0.737197	0.0536364	0.952544
rs6017342	JPH2	[Mogibacteriaceae]	0.353343	0.637285	0.00904983	-0.00105359	-0.00102305	-0.00284853	0.99979	0.999782	0.729878	0.0537791	0.952544
rs566416	PHLDB1	Aerococcaceae	0.133735	0.0913606	0.0712123	0.00337622	-0.00448778	0.00200634	0.99979	0.999782	0.928228	0.0538461	0.952544
rs7608910	PAPOLG	Comamonas	0.562765	0.157743	0.0603827	-0.00372823	0.0027548	0.00210087	0.99979	0.999782	0.911981	0.0538524	0.952544
rs7608910	PAPOLG	Uncl. Comamonas	0.562765	0.157743	0.0603827	-0.00372823	0.0027548	0.00210087	0.99979	0.999782	0.911981	0.0538524	0.952544
rs7097656	MAT1A	Uncl. Enterobacteriaceae 1	0.659272	0.96363	0.0144684	0.0122502	-0.00159996	0.0513697	0.99979	0.999782	0.803819	0.0539162	0.952544
rs7097656	MAT1A	Uncl. Enterobacteriaceae 2	0.659272	0.96363	0.0144684	0.0122502	-0.00159996	0.0513697	0.99979	0.999782	0.803819	0.0539162	0.952544
rs3774937	SLC39A8	Ruminococcus 2	0.429055	0.586149	0.0162767	-0.006389	0.0024642	0.016048	0.99979	0.999782	0.817418	0.0539252	0.952544
rs477515	C6orf10	Veillonella parvula	0.615711	0.0292077	0.327807	0.00112789	-0.00223681	-0.00168797	0.99979	0.960498	0.961501	0.054083	0.952544
rs11083840	PPP5C	Actinomyces	0.626811	0.185058	0.0517528	-0.000476716	0.00382433	0.00203966	0.99979	0.999782	0.895723	0.054096	0.952544
rs12568930	WNT4	Uncl. Oxalobacteraceae 1	0.407332	0.0235637	0.35065	0.00129379	0.00397302	-0.000641142	0.99979	0.960498	0.965265	0.0541933	0.952544
rs12568930	WNT4	Uncl. Oxalobacteraceae 2	0.407332	0.0235637	0.35065	0.00129379	0.00397302	-0.000641142	0.99979	0.960498	0.965265	0.0541933	0.952544
rs566416	PHLDB1	Comamonas	0.110756	0.257398	0.0722883	0.00153753	0.00273967	0.00243439	0.99979	0.999782	0.928228	0.0542193	0.952544
rs566416	PHLDB1	Uncl. Comamonas	0.110756	0.257398	0.0722883	0.00153753	0.00273967	0.00243439	0.99979	0.999782	0.928228	0.0542193	0.952544
rs2111485	DPP4	Cloacibacterium	0.0186669	0.514655	0.00882741	-0.0030758	-0.00181551	0.0111265	0.99979	0.999782	0.729878	0.054234	0.952544
rs2111485	DPP4	Uncl. Cloacibacterium	0.0186669	0.514655	0.00882741	-0.0030758	-0.00181551	0.0111265	0.99979	0.999782	0.729878	0.054234	0.952544
rs3197999	MST1	Uncl. Ruminococcaceae 1	0.263909	0.0364141	0.362412	-0.0134032	-0.0183298	0.0101228	0.99979	0.960498	0.968463	0.054248	0.952544
rs3197999	MST1	Uncl. Ruminococcaceae 2	0.263909	0.0364141	0.362412	-0.0134032	-0.0183298	0.0101228	0.99979	0.960498	0.968463	0.054248	0.952544
rs2816958	NR5A2	Uncl. Acinetobacter	0.720983	0.0786829	0.122172	-0.000753181	0.00350301	0.0142589	0.99979	0.999782	0.93849	0.0542611	0.952544
rs6740462	SPRED2	Bifidobacterium longum	0.505564	0.0401061	0.10176	0.000340656	0.00230579	0.00109565	0.99979	0.964613	0.930639	0.0542671	0.952544
rs26528	SBK1	Uncl. Ruminococcaceae 1	0.2097	0.0863807	0.111452	0.0135914	-0.0145863	-0.0165408	0.99979	0.999782	0.934975	0.0543284	0.952544
rs26528	SBK1	Uncl. Ruminococcaceae 2	0.2097	0.0863807	0.111452	0.0135914	-0.0145863	-0.0165408	0.99979	0.999782	0.934975	0.0543284	0.952544
rs864745	JAZF1	Pseudomonadales	0.0849953	0.0225655	0.42683	0.0043983	-0.00941188	-0.00598784	0.99979	0.960498	0.976316	0.0543484	0.952544
rs1363907	CAST	Peptostreptococcaceae	0.0144789	0.963002	0.665695	0.00383554	-0.000293253	0.000933752	0.9971	0.999782	0.981301	0.0543806	0.952544
rs9264942	HCG22	Blautia producta	0.184717	0.0128539	0.872595	-0.00505056	-0.0155523	-0.000304633	0.99979	0.960498	0.990004	0.0544298	0.952544
rs864745	JAZF1	Limnohabitans	0.0153479	0.628804	0.694849	0.0022342	0.00141571	-0.000888755	0.9971	0.999782	0.981952	0.0544374	0.952544
rs2284553	C21orf54	Oxalobacteraceae	0.0619079	0.510445	0.156061	0.00171076	-0.00124587	0.00142807	0.99979	0.999782	0.940503	0.0544867	0.952544
rs12942547	STAT3	Lactobacillus	0.27642	0.799256	0.012089	-0.000505937	0.000467986	0.00193249	0.99979	0.999782	0.760791	0.0544904	0.952544
rs10061469	FCHO2	Pseudomonas	0.0507859	0.12347	0.331845	-0.00165932	-0.00354429	-0.00287914	0.99979	0.999782	0.961501	0.0546018	0.952544
rs2641348	PHGDH	Bacteroides uniformis	0.151875	0.695765	0.0139406	0.00408867	-0.00117476	-0.00892869	0.99979	0.999782	0.792325	0.0546628	0.952544
rs12103	AGRN	Faecalibacterium	0.356111	0.491643	0.0119084	-0.0207419	-0.0118281	-0.0400952	0.99979	0.999782	0.758329	0.0546795	0.952544
rs12103	AGRN	Faecalibacterium prausnitzii	0.356155	0.491643	0.0119075	-0.0207402	-0.0118281	-0.0400955	0.99979	0.999782	0.758329	0.0546811	0.952544
rs559928	MACROD1	Bifidobacterium adolescentis	0.0900212	0.107847	0.0341479	0.00428368	0.00337027	-0.00459462	0.99979	0.999782	0.889845	0.0547052	0.952544
rs3851228	KIAA1919	Haemophilus	0.0354857	0.273756	0.0146231	-0.0224418	-0.00588343	0.0346744	0.99979	0.999782	0.803819	0.0547325	0.952544
rs7746082	ATG5	Uncl. Ruminococcus	0.353663	0.0274783	0.530919	-0.0057121	-0.00913956	0.00340783	0.99979	0.960498	0.977402	0.0547494	0.952544
rs670523	rs670523	Holdemania	0.0327124	0.297096	0.868121	-0.00628568	-0.0018597	0.000212213	0.99979	0.999782	0.990004	0.0547524	0.952544
rs670523	rs670523	Uncl. Holdemania	0.0327124	0.297096	0.868121	-0.00628568	-0.0018597	0.000212213	0.99979	0.999782	0.990004	0.0547524	0.952544
rs11150589	LOC613037	Uncl. Blautia	0.266598	0.334866	0.0364574	0.00762978	-0.0131282	0.0136975	0.99979	0.999782	0.889845	0.0547558	0.952544
rs3851228	KIAA1919	Uncl. Peptostreptococcaceae 1	0.909933	0.149743	0.0153686	0.000250433	0.0135483	0.00757911	0.99979	0.999782	0.815581	0.0548533	0.952544
rs3851228	KIAA1919	Uncl. Peptostreptococcaceae 2	0.909933	0.149743	0.0153686	0.000250433	0.0135483	0.00757911	0.99979	0.999782	0.815581	0.0548533	0.952544
rs7746082	ATG5	Acinetobacter	0.792216	0.352361	0.012322	-0.00043225	0.00254077	-0.0180032	0.99979	0.999782	0.764776	0.0549515	0.952544
rs2457996	IL8	Ruminococcaceae	0.0121319	0.806783	0.574472	-0.073508	-0.00690492	0.0140898	0.9971	0.999782	0.978413	0.0550724	0.952544
rs259964	TH1L	Staphylococcaceae	0.158276	0.0287689	0.462735	-0.00187875	-0.00283459	-0.000838875	0.99979	0.960498	0.976923	0.0551	0.952544
rs3851228	KIAA1919	Oxalobacteraceae	0.3046	0.088227	0.1111	0.0014173	-0.00472717	-0.00234512	0.99979	0.999782	0.934975	0.0551379	0.952544
rs6017342	JPH2	Cloacibacterium	0.935635	0.626674	0.0156502	-0.000112388	0.00152832	0.00893314	0.99979	0.999782	0.817418	0.0551638	0.952544
rs6017342	JPH2	Uncl. Cloacibacterium	0.935635	0.626674	0.0156502	-0.000112388	0.00152832	0.00893314	0.99979	0.999782	0.817418	0.0551638	0.952544
rs7438704	TXK	Parabacteroides	0.539211	0.0182222	0.392016	-0.00794344	-0.0104038	0.0122691	0.99979	0.960498	0.974389	0.055247	0.952544
rs7746082	ATG5	Rothia	0.93231	0.0105425	0.0313762	-0.000147231	-0.00411978	0.0031402	0.99979	0.960498	0.889845	0.055262	0.952544
rs864745	JAZF1	Uncl. Limnohabitans	0.0153479	0.64047	0.694849	0.0022342	0.00136526	-0.000888755	0.9971	0.999782	0.981952	0.0552667	0.952544
rs3764147	ENOX1	Peptostreptococcaceae	0.0736002	0.17157	0.133675	-0.00304786	0.00999988	-0.00332656	0.99979	0.999782	0.93849	0.0553067	0.952544
rs9847710	PRKCD	Moraxellaceae	0.0208349	0.47238	0.985773	0.00518683	0.0018801	-0.00011817	0.99979	0.999782	0.997817	0.0553228	0.952544
rs3774937	SLC39A8	Uncl. Clostridiaceae 1	0.218097	0.409066	0.0451777	0.00792282	-0.0217414	0.0091207	0.99979	0.999782	0.895723	0.0553743	0.952544
rs3774937	SLC39A8	Uncl. Clostridiaceae 2	0.218097	0.409066	0.0451777	0.00792282	-0.0217414	0.0091207	0.99979	0.999782	0.895723	0.0553743	0.952544
rs13407913	NCOA1	SMB53	0.146241	0.124845	0.0673782	0.00150474	-0.00235743	0.000904895	0.99979	0.999782	0.924207	0.0553757	0.952544
rs13407913	NCOA1	Uncl. SMB53	0.146241	0.124845	0.0673782	0.00150474	-0.00235743	0.000904895	0.99979	0.999782	0.924207	0.0553757	0.952544
rs2457996	IL8	Lactobacillus	0.0554605	0.519226	0.177948	0.00124342	-0.00186584	0.00175897	0.99979	0.999782	0.943639	0.0554481	0.952544
rs1847472	rs1847472	Uncl. Acinetobacter	0.0192703	0.512596	0.441237	-0.00329382	-0.000904618	0.00414667	0.99979	0.999782	0.976923	0.0554884	0.952544
rs10486483	C7orf71	Uncl. Oxalobacteraceae 1	0.0721794	0.136897	0.957098	0.00269099	0.00254512	-3.4486e-05	0.99979	0.999782	0.996538	0.0555036	0.952544
rs10486483	C7orf71	Uncl. Oxalobacteraceae 2	0.0721794	0.136897	0.957098	0.00269099	0.00254512	-3.4486e-05	0.99979	0.999782	0.996538	0.0555036	0.952544
rs13126505	BANK1	Actinomycetales	0.567952	0.0391688	0.252348	-0.00233118	0.0134041	0.00446245	0.99979	0.964613	0.95532	0.0555175	0.952544
rs2111485	DPP4	Actinobacteria 1	0.355803	0.715198	0.00837055	0.00518409	0.00264287	0.00933097	0.99979	0.999782	0.729878	0.0555363	0.952544
rs13277237	GSDMC	Rhizobiales	0.535431	0.10576	0.0376247	-0.000667197	-0.00341863	-0.00329684	0.99979	0.999782	0.889845	0.0555463	0.952544
rs2266959	rs2266959	Flavobacteriaceae	0.817675	0.167561	0.0121097	-0.000173678	0.00611389	-0.00224153	0.99979	0.999782	0.760791	0.0555989	0.952544
rs3766606	CAMTA1	[Paraprevotellaceae]	0.0128877	0.332334	0.768342	0.0173865	-0.00446732	0.00291109	0.9971	0.999782	0.986759	0.0556008	0.952544
rs6017342	JPH2	Betaproteobacteria	0.695262	0.209431	0.0473619	-0.00431784	0.0118143	0.0197702	0.99979	0.999782	0.895723	0.0556785	0.952544
rs2488389	CRB1	Actinomycetaceae	0.556746	0.0257384	0.385843	-0.000928864	0.00780772	0.00104429	0.99979	0.960498	0.972855	0.0557337	0.952544
rs10781499	CARD9	Uncl. [Ruminococcus]	0.137759	0.0720926	0.222038	-0.0162372	-0.0255197	0.00650676	0.99979	0.999782	0.950795	0.0557356	0.952544
rs10758669	JAK2	Enterococcus	0.317089	0.0313259	0.00932412	0.00104679	0.00469571	-0.00318825	0.99979	0.960498	0.729878	0.0557435	0.952544
rs925255	BRE	Aerococcaceae	0.526634	0.417057	0.0238312	0.00111082	-0.00182004	-0.00208266	0.99979	0.999782	0.871242	0.0557704	0.952544
rs727088	CD226	[Eubacterium] dolichum	0.704342	0.59397	0.00512765	0.00151798	0.003001	0.00316912	0.99979	0.999782	0.691285	0.0558224	0.952544
rs1250546	LOC283050	Moraxellaceae	0.0649969	0.275189	0.153181	0.00400877	-0.0029755	0.00924016	0.99979	0.999782	0.938734	0.0558504	0.952544
rs568617	PCNXL3	Granulicatella 2	0.0334822	0.376217	0.297504	0.00152668	-0.000884929	0.000488088	0.99979	0.999782	0.96065	0.0558725	0.952544
rs568617	PCNXL3	Uncl. Granulicatella	0.0334822	0.376217	0.297504	0.00152668	-0.000884929	0.000488088	0.99979	0.999782	0.96065	0.0558725	0.952544
rs9297145	TRRAP	Pasteurellaceae	0.0486713	0.364055	0.205088	0.0139288	-0.00386157	0.0143929	0.99979	0.999782	0.950795	0.0559683	0.952544
rs9297145	TRRAP	Pasteurellales	0.0486713	0.364055	0.205088	0.0139288	-0.00386157	0.0143929	0.99979	0.999782	0.950795	0.0559683	0.952544
rs3764147	ENOX1	Pasteurellaceae	0.128022	0.078007	0.29264	-0.0115625	-0.00792677	0.0110935	0.99979	0.999782	0.96065	0.05599	0.952544
rs3764147	ENOX1	Pasteurellales	0.128022	0.078007	0.29264	-0.0115625	-0.00792677	0.0110935	0.99979	0.999782	0.96065	0.05599	0.952544
rs3091315	ASIC2	Ruminococcus 2	0.905355	0.0110395	0.714541	0.000970502	0.0120738	-0.00264054	0.99979	0.960498	0.983346	0.056027	0.952596
rs9264942	HCG22	Uncl. Lachnospiraceae 1	0.110345	0.312689	0.0908078	-0.0209792	0.0151492	-0.0216854	0.99979	0.999782	0.930639	0.0561445	0.952993
rs9264942	HCG22	Uncl. Lachnospiraceae 2	0.110345	0.312689	0.0908078	-0.0209792	0.0151492	-0.0216854	0.99979	0.999782	0.930639	0.0561445	0.952993
rs559928	MACROD1	Uncl. Pseudomonas	0.842039	0.0984933	0.0119048	0.000396905	-0.00426582	0.00842735	0.99979	0.999782	0.758329	0.0561634	0.952993
rs17780256	LOC100499467	Veillonella parvula	0.16717	0.174235	0.0576556	-0.00372041	0.00154626	0.00380528	0.99979	0.999782	0.905656	0.0562617	0.952993
rs6667605	MORN1	[Tissierellaceae]	0.0104748	0.612561	0.959609	0.00319575	-0.001437	3.8829e-05	0.978348	0.999782	0.996538	0.0562898	0.952993
rs2155219	PRKRIR	Clostridiaceae	0.739776	0.223936	0.0449731	0.00218293	-0.0341249	-0.0120502	0.99979	0.999782	0.895723	0.0563788	0.952993
rs9264942	HCG22	Pasteurellaceae	0.0410924	0.245365	0.213766	-0.0136254	-0.00455104	0.0140828	0.99979	0.999782	0.950795	0.056432	0.952993
rs9264942	HCG22	Pasteurellales	0.0410924	0.245365	0.213766	-0.0136254	-0.00455104	0.0140828	0.99979	0.999782	0.950795	0.056432	0.952993
rs11150589	LOC613037	Oscillospira	0.870663	0.101798	0.0245785	0.000947899	0.0093929	0.00988277	0.99979	0.999782	0.871381	0.0564484	0.952993
rs11150589	LOC613037	Uncl. Oscillospira	0.870663	0.101798	0.0245785	0.000947899	0.0093929	0.00988277	0.99979	0.999782	0.871381	0.0564484	0.952993
rs12994997	ATG16L1	Bifidobacterium longum	0.612188	0.701152	0.0164762	0.000204634	-0.00040164	0.00124216	0.99979	0.999782	0.817418	0.0564498	0.952993
rs1363907	CAST	Uncl. Coprococcus	0.030682	0.391179	0.328807	0.0199751	-0.00862795	0.0076773	0.99979	0.999782	0.961501	0.0564586	0.952993
rs2226628	TMEM135	Faecalibacterium	0.912279	0.0110781	0.69196	-0.00252971	-0.0453971	0.00532043	0.99979	0.960498	0.981952	0.0565408	0.953036
rs2226628	TMEM135	Faecalibacterium prausnitzii	0.912572	0.0110781	0.691933	-0.00252126	-0.0453971	0.00532091	0.99979	0.960498	0.981952	0.0565557	0.953036
rs2024092	MED16	Bifidobacterium	0.0838934	0.962916	0.12068	0.0119896	-0.000357432	0.00604023	0.99979	0.999782	0.93849	0.056623	0.953036
rs1654644	LILRB1	Lactobacillus	0.89337	0.392586	0.0258169	-5.96554e-05	0.00153009	0.00190301	0.99979	0.999782	0.875775	0.0566741	0.953036
rs4728142	Unknown	Flavobacteriaceae	0.192333	0.465432	0.0218427	-0.000702817	0.00298206	0.00166707	0.99979	0.999782	0.856985	0.0568162	0.953036
rs17391694	NEXN	Uncl. [Mogibacteriaceae] 1	0.276105	0.575595	0.0368259	-0.00185714	0.00157491	-0.00394198	0.99979	0.999782	0.889845	0.0568231	0.953036
rs17391694	NEXN	Uncl. [Mogibacteriaceae] 2	0.276105	0.575595	0.0368259	-0.00185714	0.00157491	-0.00394198	0.99979	0.999782	0.889845	0.0568231	0.953036
rs6871626	IL12B	Bilophila	0.013085	0.752921	0.2238	-0.0112816	-0.000959238	-0.00340623	0.9971	0.999782	0.950795	0.056944	0.953036
rs6871626	IL12B	Uncl. Bilophila	0.013085	0.752921	0.2238	-0.0112816	-0.000959238	-0.00340623	0.9971	0.999782	0.950795	0.056944	0.953036
rs2111485	DPP4	Haemophilus	0.0700149	0.145736	0.98241	-0.0125159	-0.00498766	0.000194269	0.99979	0.999782	0.997467	0.0569877	0.953036
rs12994997	ATG16L1	Odoribacter	0.289019	0.916569	0.035314	0.0025248	-0.000240178	0.00855807	0.99979	0.999782	0.889845	0.0570002	0.953036
rs12994997	ATG16L1	Uncl. Odoribacter	0.289019	0.916569	0.035314	0.0025248	-0.000240178	0.00855807	0.99979	0.999782	0.889845	0.0570002	0.953036
rs7240004	CTIF	Betaproteobacteria	0.258613	0.154775	0.0552228	-0.0128106	-0.01255	-0.0213308	0.99979	0.999782	0.895723	0.0570472	0.953036
rs12946510	CDK12	Uncl. Parabacteroides	0.0424835	0.240709	0.241393	-0.0198809	-0.00358532	0.0130613	0.99979	0.999782	0.95292	0.0570907	0.953036
rs6871626	IL12B	Streptococcus alactolyticus	0.0129164	0.791756	0.779808	0.00525883	0.000885921	-0.000323605	0.9971	0.999782	0.986826	0.0570928	0.953036
rs2816958	NR5A2	Burkholderiales	0.0780624	0.0940348	0.302227	0.0281401	0.0217652	0.0185159	0.99979	0.999782	0.96065	0.0571992	0.953036
rs1363907	CAST	Coprococcus	0.0305531	0.391112	0.336655	0.020006	-0.0086291	0.00767301	0.99979	0.999782	0.961501	0.057364	0.953036
rs3851228	KIAA1919	Veillonella dispar	0.0414448	0.0639191	0.841198	-0.0123834	-0.0090943	-0.0012813	0.99979	0.985039	0.989354	0.057384	0.953036
rs7404095	PALB2	Staphylococcus	0.182975	0.0164735	0.740368	-0.00162837	-0.0031731	-0.000412093	0.99979	0.960498	0.984504	0.0574441	0.953036
rs28374715	INO80	Uncl. Acinetobacter	0.286481	0.0362879	0.284811	0.00150036	-0.00319439	-0.00716191	0.99979	0.960498	0.96065	0.0575897	0.953036
rs7517810	FASLG	Parabacteroides	0.0988575	0.546997	0.041421	0.0216999	0.00298839	0.032887	0.99979	0.999782	0.895723	0.0575964	0.953036
rs12778642	IDE	Clostridia	0.761621	0.0116366	0.889007	0.00800532	-0.0695728	-0.00298307	0.99979	0.960498	0.991185	0.0576349	0.953036
rs7746082	ATG5	[Tissierellaceae]	0.66137	0.0859966	0.120353	-0.000584554	0.00535455	0.00140558	0.99979	0.999782	0.93849	0.0576573	0.953036
rs11083840	PPP5C	Parabacteroides distasonis	0.220069	0.222081	0.0459518	0.00775601	0.00250412	0.016381	0.99979	0.999782	0.895723	0.0577077	0.953036
rs10495903	THADA	Bacilli	0.70715	0.241022	0.0430194	-0.003651	0.0208646	0.0128166	0.99979	0.999782	0.895723	0.0577425	0.953036
rs3851228	KIAA1919	Clostridium cocleatum	0.0908323	0.0183861	0.563957	0.00411494	-0.0104569	-0.000994323	0.99979	0.960498	0.978413	0.057744	0.953036
rs4728142	Unknown	[Paraprevotellaceae]	0.0260741	0.39786	0.198045	-0.00907028	-0.00273704	0.00931546	0.99979	0.999782	0.950795	0.0577664	0.953036
rs925255	BRE	Haemophilus	0.532444	0.224975	0.0461168	0.00432019	-0.00439272	-0.0182185	0.99979	0.999782	0.895723	0.0577723	0.953036
rs12778642	IDE	Clostridiales	0.761771	0.0116718	0.889341	0.00799982	-0.0695281	-0.00297398	0.99979	0.960498	0.991185	0.0577956	0.953036
rs2266959	rs2266959	Ruminococcaceae	0.849927	0.0237137	0.438604	0.00495457	-0.041727	-0.015309	0.99979	0.960498	0.976923	0.0578901	0.953036
rs1819333	CCR6	Uncl. Lactobacillus	0.0151549	0.0477565	0.217807	0.0024282	-0.00231284	-0.000609807	0.9971	0.971555	0.950795	0.0578936	0.953036
rs483905	MAML2	Collinsella	0.580755	0.294425	0.0179277	-0.00210795	0.00315774	-0.00436164	0.99979	0.999782	0.817418	0.0579389	0.953036
rs2111485	DPP4	Haemophilus parainfluenzae	0.0687228	0.151528	0.981327	-0.0123858	-0.00487589	0.000203233	0.99979	0.999782	0.997467	0.0579473	0.953036
rs17293632	SMAD3	Odoribacter	0.592296	0.110167	0.0945913	-0.00142648	0.00415087	0.00758534	0.99979	0.999782	0.930639	0.057981	0.953036
rs17293632	SMAD3	Uncl. Odoribacter	0.592296	0.110167	0.0945913	-0.00142648	0.00415087	0.00758534	0.99979	0.999782	0.930639	0.057981	0.953036
rs17694108	RHPN2	Veillonella dispar	0.0506256	0.42909	0.104089	0.00834633	0.0029983	0.00702522	0.99979	0.999782	0.930639	0.0579921	0.953036
rs7134599	IFNG	Clostridium 5	0.0143384	0.727773	0.216345	-0.00538454	-0.00129414	0.00088585	0.9971	0.999782	0.950795	0.058046	0.953036
rs2284553	C21orf54	Enterobacteriaceae	0.0833619	0.9842	0.0106293	-0.0392806	0.000554534	0.0423312	0.99979	0.999811	0.737197	0.058166	0.953036
rs2284553	C21orf54	Enterobacteriales	0.0833619	0.9842	0.0106293	-0.0392806	0.000554534	0.0423312	0.99979	0.999811	0.737197	0.058166	0.953036
rs9264942	HCG22	Haemophilus parainfluenzae	0.0389793	0.268487	0.22373	-0.0131455	-0.00395452	0.0118486	0.99979	0.999782	0.950795	0.0581844	0.953036
rs483905	MAML2	Lachnospiraceae	0.808418	0.327528	0.0319701	0.00543378	-0.0268091	-0.0333472	0.99979	0.999782	0.889845	0.0582102	0.953036
rs6074022	ZSWIM3	Uncl. [Mogibacteriaceae] 1	0.0327489	0.834729	0.320128	-0.00249841	0.00042278	-0.00121533	0.99979	0.999782	0.961501	0.0582684	0.953036
rs6074022	ZSWIM3	Uncl. [Mogibacteriaceae] 2	0.0327489	0.834729	0.320128	-0.00249841	0.00042278	-0.00121533	0.99979	0.999782	0.961501	0.0582684	0.953036
rs1250546	LOC283050	Bacillales	0.849668	0.293119	0.0357906	0.000394984	-0.00188342	-0.00363791	0.99979	0.999782	0.889845	0.0583006	0.953036
rs11742570	PTGER4	Actinomycetaceae	0.036322	0.322932	0.194384	0.00278929	0.00301045	0.00148506	0.99979	0.999782	0.949708	0.0583426	0.953036
NOD2	Unknown	Staphylococcus	0.63368	0.312005	0.03366	-0.000653027	0.00197619	0.00307871	0.99979	0.999782	0.889845	0.0583516	0.953036
rs9297145	TRRAP	Cyanobacteria	0.0877535	0.148839	0.119703	-0.00469656	0.00333193	-0.00360643	0.99979	0.999782	0.93849	0.0583619	0.953036
rs1801274	Unknown	Uncl. Lactobacillus	0.101504	0.37232	0.10352	0.00178928	-0.00100567	0.000801679	0.99979	0.999782	0.930639	0.0583771	0.953036
rs2651244	ANKRD13C	Odoribacter	0.0573896	0.183173	0.955629	-0.00470654	-0.00313954	0.000215477	0.99979	0.999782	0.996538	0.0583977	0.953036
rs2651244	ANKRD13C	Uncl. Odoribacter	0.0573896	0.183173	0.955629	-0.00470654	-0.00313954	0.000215477	0.99979	0.999782	0.996538	0.0583977	0.953036
rs2836878	PSMG1	Uncl. [Mogibacteriaceae] 1	0.947417	0.0111124	0.063977	-7.00738e-05	-0.00552476	0.0023763	0.99979	0.960498	0.915088	0.0584699	0.953036
rs2836878	PSMG1	Uncl. [Mogibacteriaceae] 2	0.947417	0.0111124	0.063977	-7.00738e-05	-0.00552476	0.0023763	0.99979	0.960498	0.915088	0.0584699	0.953036
rs1182188	LFNG	Flavobacteriaceae	0.907425	0.485914	0.00518769	7.85494e-05	0.00286127	0.00223946	0.99979	0.999782	0.691285	0.058479	0.953036
rs259964	TH1L	Uncl. Dorea	0.181457	0.0581165	0.388083	0.0131664	0.0240314	-0.00301142	0.99979	0.98038	0.973517	0.0585498	0.953036
rs3764147	ENOX1	Clostridia	0.146516	0.0635508	0.246107	-0.0397233	-0.0558171	-0.0285419	0.99979	0.985039	0.954968	0.0585555	0.953036
rs11739663	SLC9A3	Coprococcus	0.00889179	0.685235	0.37626	0.0281887	0.00513269	0.0080146	0.915985	0.999782	0.971447	0.0585738	0.953036
rs4409764	CNNM1	Clostridium 5	0.783086	0.710837	0.0148484	0.000669781	-0.0013416	-0.00180267	0.99979	0.999782	0.803819	0.0585914	0.953036
rs3764147	ENOX1	Clostridiales	0.146485	0.0636563	0.24601	-0.0397247	-0.0557822	-0.0285473	0.99979	0.985039	0.954968	0.0586002	0.953036
rs2816958	NR5A2	Comamonas	0.557459	0.273294	0.0387516	-0.000667534	0.00326986	0.00370169	0.99979	0.999782	0.889845	0.0587544	0.953036
rs2816958	NR5A2	Uncl. Comamonas	0.557459	0.273294	0.0387516	-0.000667534	0.00326986	0.00370169	0.99979	0.999782	0.889845	0.0587544	0.953036
rs7495132	IQGAP1	Uncl. Acinetobacter	0.396425	0.0297122	0.357535	-0.00188928	0.00440421	0.00770964	0.99979	0.960498	0.967167	0.0589024	0.953036
rs17085007	GPR12	Bacteroides fragilis	0.938851	0.497132	0.0214007	-0.0020568	0.0153773	0.0684734	0.99979	0.999782	0.853474	0.0589743	0.953036
rs3197999	MST1	Uncl. Clostridiales 1	0.230529	0.108993	0.0921121	-0.0108886	-0.00883108	-0.0130819	0.99979	0.999782	0.930639	0.0589769	0.953036
rs3197999	MST1	Uncl. Clostridiales 2	0.230529	0.108993	0.0921121	-0.0108886	-0.00883108	-0.0130819	0.99979	0.999782	0.930639	0.0589769	0.953036
rs3197999	MST1	Uncl. Clostridiales 3	0.230529	0.108993	0.0921121	-0.0108886	-0.00883108	-0.0130819	0.99979	0.999782	0.930639	0.0589769	0.953036
rs6426833	MINOS1	Roseburia	0.333287	0.0364951	0.190393	0.00629691	0.00719742	0.00707324	0.99979	0.960498	0.947197	0.0590031	0.953036
rs11741861	IRGM	Lacticigenium	0.00761796	0.416678	0.729587	-0.00760415	-0.00258601	-0.000417441	0.890126	0.999782	0.983346	0.0590042	0.953036
rs11741861	IRGM	Lacticigenium naphtae	0.00761796	0.416678	0.729587	-0.00760415	-0.00258601	-0.000417441	0.890126	0.999782	0.983346	0.0590042	0.953036
rs254560	C5orf24	Holdemania	0.37448	0.0284699	0.156597	-0.00259662	-0.00346004	0.00177358	0.99979	0.960498	0.940503	0.0590762	0.953036
rs254560	C5orf24	Uncl. Holdemania	0.37448	0.0284699	0.156597	-0.00259662	-0.00346004	0.00177358	0.99979	0.960498	0.940503	0.0590762	0.953036
rs4409764	CNNM1	Lactobacillales	0.939709	0.655926	0.0162564	-0.000500231	0.00447752	0.00902513	0.99979	0.999782	0.817418	0.0590833	0.953036
rs2226628	TMEM135	Phascolarctobacterium	0.0176794	0.395404	0.603366	0.0109722	-0.00266806	0.00297775	0.99979	0.999782	0.98008	0.0591024	0.953036
rs2226628	TMEM135	Uncl. Phascolarctobacterium	0.0176794	0.395404	0.603366	0.0109722	-0.00266806	0.00297775	0.99979	0.999782	0.98008	0.0591024	0.953036
rs11054935	LRP6	Granulicatella 2	0.325183	0.0328252	0.8258	-0.000749443	-0.00201091	9.15136e-05	0.99979	0.960498	0.988343	0.0591342	0.953036
rs11054935	LRP6	Uncl. Granulicatella	0.325183	0.0328252	0.8258	-0.000749443	-0.00201091	9.15136e-05	0.99979	0.960498	0.988343	0.0591342	0.953036
rs17119	rs17119	Alphaproteobacteria	0.451762	0.100081	0.10712	-0.00350283	0.0109848	0.00893451	0.99979	0.999782	0.931843	0.0593452	0.953036
rs3774937	SLC39A8	Anaerostipes	0.909021	0.839337	0.0118179	0.000264138	-0.000343578	0.00681764	0.99979	0.999782	0.758329	0.059445	0.953036
rs3774937	SLC39A8	Uncl. Anaerostipes	0.909021	0.839337	0.0118179	0.000264138	-0.000343578	0.00681764	0.99979	0.999782	0.758329	0.059445	0.953036
rs6667605	MORN1	Peptostreptococcaceae	0.345567	0.128236	0.0528657	-0.00142349	-0.00918528	-0.00378455	0.99979	0.999782	0.895723	0.0594971	0.953036
rs2790216	IPMK	[Eubacterium] dolichum	0.0554004	0.796375	0.194282	0.00965476	-0.00191757	0.0016217	0.99979	0.999782	0.949388	0.0595385	0.953036
rs6088765	MYH7B	Acinetobacter	0.0290666	0.106316	0.370506	-0.00355057	0.00393787	-0.00534083	0.99979	0.999782	0.97073	0.0595659	0.953036
rs2945412	LGALS9	Peptostreptococcaceae	0.378539	0.175601	0.0353084	-0.00141195	-0.00822509	-0.00451205	0.99979	0.999782	0.889845	0.059576	0.953036
rs8005161	GALC	Rhizobiales	0.321396	0.0314922	0.231986	-0.00200303	-0.00721356	-0.00281853	0.99979	0.960498	0.951243	0.0595948	0.953036
rs2155219	PRKRIR	Uncl. Streptococcus	0.256111	0.188272	0.0572352	-0.00496806	0.00806078	0.00629577	0.99979	0.999782	0.904958	0.0595949	0.953036
rs1801274	Unknown	Aerococcaceae	0.0282785	0.619666	0.13404	0.00410112	0.00103286	0.00136553	0.99979	0.999782	0.93849	0.0596092	0.953036
rs17229285	rs17229285	Sutterella	0.012912	0.835832	0.530989	0.0304032	0.00222469	-0.00648576	0.9971	0.999782	0.977402	0.0596698	0.953036
rs17229285	rs17229285	Uncl. Sutterella	0.012912	0.835832	0.530989	0.0304032	0.00222469	-0.00648576	0.9971	0.999782	0.977402	0.0596698	0.953036
rs4976646	DOK3	Uncl. Streptococcus	0.0116728	0.286276	0.704151	0.0105666	0.00690888	0.0013036	0.9971	0.999782	0.983295	0.0596862	0.953036
rs4976646	DOK3	Actinomyces	0.0159919	0.0108397	0.675864	0.0024849	-0.00790899	0.000446989	0.99979	0.960498	0.981301	0.0597424	0.953036
rs10758669	JAK2	Uncl. Enterococcus	0.32246	0.0335424	0.00919512	0.00103107	0.00457026	-0.00317046	0.99979	0.960498	0.729878	0.0597775	0.953036
rs7608910	PAPOLG	Coriobacteriaceae	0.0465636	0.799894	0.232515	0.0707209	-0.000892307	0.00271192	0.99979	0.999782	0.951243	0.0598256	0.953036
rs7608910	PAPOLG	Coriobacteriales	0.0465636	0.799894	0.232515	0.0707209	-0.000892307	0.00271192	0.99979	0.999782	0.951243	0.0598256	0.953036
rs7608910	PAPOLG	Coriobacteriia	0.0465636	0.799894	0.232515	0.0707209	-0.000892307	0.00271192	0.99979	0.999782	0.951243	0.0598256	0.953036
rs9297145	TRRAP	Enterococcus	0.348107	0.039098	0.173832	-0.000976656	-0.00464944	-0.00198669	0.99979	0.964613	0.943639	0.0599219	0.953036
rs6863411	LOC729080	Uncl. Blautia	0.979006	0.0575752	0.18843	-0.000203115	0.0243578	0.0105181	0.99979	0.98038	0.946883	0.0599259	0.953036
rs17293632	SMAD3	Proteobacteria	0.043968	0.0428007	0.247089	-0.0447893	0.0594445	-0.031498	0.99979	0.971518	0.95532	0.0599943	0.953036
rs4722672	HOXA1	Uncl. Clostridiales 1	0.403457	0.0158943	0.683579	-0.00917119	0.0172839	0.00373044	0.99979	0.960498	0.981401	0.0599987	0.953036
rs4722672	HOXA1	Uncl. Clostridiales 2	0.403457	0.0158943	0.683579	-0.00917119	0.0172839	0.00373044	0.99979	0.960498	0.981401	0.0599987	0.953036
rs4722672	HOXA1	Uncl. Clostridiales 3	0.403457	0.0158943	0.683579	-0.00917119	0.0172839	0.00373044	0.99979	0.960498	0.981401	0.0599987	0.953036
rs3197999	MST1	Uncl. Comamonadaceae 1	0.0710775	0.534772	0.0623709	0.00319935	0.00206091	0.00598552	0.99979	0.999782	0.915088	0.0600101	0.953036
rs3197999	MST1	Uncl. Comamonadaceae 2	0.0710775	0.534772	0.0623709	0.00319935	0.00206091	0.00598552	0.99979	0.999782	0.915088	0.0600101	0.953036
rs4728142	Unknown	SMB53	0.251703	0.462917	0.0432018	0.00110977	-0.00118155	0.000985985	0.99979	0.999782	0.895723	0.0600396	0.953036
rs4728142	Unknown	Uncl. SMB53	0.251703	0.462917	0.0432018	0.00110977	-0.00118155	0.000985985	0.99979	0.999782	0.895723	0.0600396	0.953036
rs1893217	PTPN2	Bacteroides	0.0540437	0.201269	0.0860127	0.0754234	0.049766	-0.0757893	0.99979	0.999782	0.930639	0.0600546	0.953036
rs10486483	C7orf71	Uncl. Roseburia	0.626383	0.0538918	0.201876	0.00282806	-0.00553003	-0.00750689	0.99979	0.98038	0.950795	0.0600643	0.953036
rs2836878	PSMG1	Firmicutes	0.0227173	0.479422	0.530369	-0.0691536	-0.0233269	0.016031	0.99979	0.999782	0.977402	0.0601171	0.953036
rs921720	TRIB1	Collinsella	0.320912	0.0188738	0.577099	0.00368929	-0.0069041	-0.000941076	0.99979	0.960498	0.978413	0.0601212	0.953036
rs10065637	IL31RA	Rhizobiales	0.546975	0.736073	0.0199187	-0.000906904	0.000836793	-0.00451472	0.99979	0.999782	0.847352	0.0601345	0.953036
rs13204742	THEMIS	Uncl. Parabacteroides	0.0468271	0.19967	0.232965	-0.0281138	0.00574125	-0.0215019	0.99979	0.999782	0.951243	0.0601981	0.953051
rs17229285	rs17229285	Alcaligenaceae	0.013125	0.831294	0.503718	0.030122	0.00228145	-0.006904	0.9971	0.999782	0.976923	0.0602054	0.953051
rs3851228	KIAA1919	Uncl. Dorea	0.046556	0.0761947	0.234509	0.0318167	-0.0348791	0.00734902	0.99979	0.999782	0.951243	0.0602375	0.953051
rs17119	rs17119	Bacteroides uniformis	0.209213	0.445496	0.0522297	-0.00280346	0.00198688	-0.00682697	0.99979	0.999782	0.895723	0.0602797	0.953181
rs4728142	Unknown	Uncl. [Mogibacteriaceae] 1	0.0335004	0.32672	0.377105	-0.00180854	-0.00175759	0.000977557	0.99979	0.999782	0.971447	0.0603614	0.953396
rs4728142	Unknown	Uncl. [Mogibacteriaceae] 2	0.0335004	0.32672	0.377105	-0.00180854	-0.00175759	0.000977557	0.99979	0.999782	0.971447	0.0603614	0.953396
rs10051722	rs10051722	Bifidobacterium	0.0114394	0.959026	0.310087	-0.0153398	-0.000347766	0.00364767	0.9971	0.999782	0.961501	0.0604763	0.954513
rs11150589	LOC613037	Parabacteroides distasonis	0.585027	0.523948	0.0187672	0.00338398	-0.00143511	0.0181767	0.99979	0.999782	0.829501	0.0605153	0.954513
rs11742570	PTGER4	Uncl. Blautia	0.0723528	0.0234994	0.46752	-0.0140431	0.0291634	0.00512856	0.99979	0.960498	0.976923	0.0605474	0.954513
rs6920220	OLIG3	Blautia producta	0.78745	0.0144265	0.761868	-0.00128906	0.0188809	0.000517891	0.99979	0.960498	0.985808	0.0605683	0.954513
rs2457996	IL8	Uncl. Blautia	0.0277622	0.396934	0.0277571	-0.0240474	-0.0180506	0.0237307	0.99979	0.999782	0.880566	0.0606976	0.95521
rs2823286	rs2823286	Acinetobacter	0.29055	0.250383	0.037953	-0.0022521	0.00318415	-0.0158573	0.99979	0.999782	0.889845	0.0607313	0.95521
rs6651252	rs6651252	Uncl. Peptostreptococcaceae 1	0.0407223	0.747047	0.270892	-0.0043215	0.0030251	-0.00299177	0.99979	0.999782	0.96065	0.0607498	0.95521
rs6651252	rs6651252	Uncl. Peptostreptococcaceae 2	0.0407223	0.747047	0.270892	-0.0043215	0.0030251	-0.00299177	0.99979	0.999782	0.96065	0.0607498	0.95521
rs6074022	ZSWIM3	Bacteroides ovatus	0.504169	0.30649	0.0219599	-0.00716188	0.00798602	-0.0170887	0.99979	0.999782	0.856985	0.0609306	0.95521
rs11168249	HDAC7/VDR	Sutterella	0.339805	0.0325954	0.959821	-0.011736	-0.019349	0.00050835	0.99979	0.960498	0.996538	0.0609513	0.95521
rs11168249	HDAC7/VDR	Uncl. Sutterella	0.339805	0.0325954	0.959821	-0.011736	-0.019349	0.00050835	0.99979	0.960498	0.996538	0.0609513	0.95521
rs3766606	CAMTA1	Desulfovibrionaceae	0.837951	0.0132541	0.875092	0.00153515	0.0107078	-0.000831452	0.99979	0.960498	0.990078	0.0610871	0.95521
rs3766606	CAMTA1	Desulfovibrionales	0.837951	0.0132541	0.875092	0.00153515	0.0107078	-0.000831452	0.99979	0.960498	0.990078	0.0610871	0.95521
rs1363907	CAST	Enterococcaceae	0.0769	0.144477	0.568083	0.00207755	0.00344682	-0.000778877	0.99979	0.999782	0.978413	0.0611053	0.95521
rs483905	MAML2	Uncl. Enterobacteriaceae 1	0.0146216	0.760663	0.814995	0.051134	0.0086627	-0.00403152	0.9971	0.999782	0.986876	0.0611583	0.95521
rs483905	MAML2	Uncl. Enterobacteriaceae 2	0.0146216	0.760663	0.814995	0.051134	0.0086627	-0.00403152	0.9971	0.999782	0.986876	0.0611583	0.95521
rs5743289	ADCY7	Uncl. Ruminococcus	0.190721	0.0779951	0.0583968	0.010351	-0.00848397	0.0106925	0.99979	0.999782	0.908539	0.0612277	0.95521
rs6651252	rs6651252	Streptococcus infantis	0.0161938	0.688245	0.879951	0.00131867	0.000750006	-7.90058e-05	0.99979	0.999782	0.990771	0.0612628	0.95521
rs477515	C6orf10	Enterococcaceae	0.0384359	0.654725	0.0170497	-0.00261002	0.0012867	0.00302087	0.99979	0.999782	0.817418	0.0613418	0.95521
rs2823286	rs2823286	Corynebacteriaceae	0.0187016	0.570727	0.597641	-0.00232142	0.000832107	-0.000718427	0.99979	0.999782	0.98008	0.0614047	0.95521
rs2823286	rs2823286	Corynebacterium	0.0187016	0.570727	0.597641	-0.00232142	0.000832107	-0.000718427	0.99979	0.999782	0.98008	0.0614047	0.95521
rs566416	PHLDB1	Moraxellaceae	0.0368191	0.303596	0.348451	-0.00612358	-0.00337967	0.00761144	0.99979	0.999782	0.964012	0.0614104	0.95521
rs4656958	SLAMF1	Bacteroides uniformis	0.635698	0.0344917	0.324119	0.000907228	-0.0046344	-0.00257588	0.99979	0.960498	0.961501	0.061416	0.95521
rs17694108	RHPN2	Uncl. Peptostreptococcaceae 1	0.710348	0.453313	0.024674	0.000573871	-0.00550668	-0.00461006	0.99979	0.999782	0.871381	0.0614414	0.95521
rs17694108	RHPN2	Uncl. Peptostreptococcaceae 2	0.710348	0.453313	0.024674	0.000573871	-0.00550668	-0.00461006	0.99979	0.999782	0.871381	0.0614414	0.95521
rs8005161	GALC	Uncl. Acinetobacter	0.36955	0.0602751	0.110399	-0.00211763	-0.00384897	-0.0138447	0.99979	0.98038	0.934833	0.0616145	0.95521
rs2024092	MED16	Firmicutes	0.00656363	0.43092	0.869678	0.0917162	0.0255982	0.00427834	0.863518	0.999782	0.990004	0.0616271	0.95521
rs727088	CD226	Uncl. Roseburia	0.0533653	0.236904	0.194687	-0.00852883	-0.00285096	-0.00593858	0.99979	0.999782	0.949708	0.0616546	0.95521
rs1728785	ZFP90	Roseburia faecis	0.480299	0.409177	0.0274569	-0.00395754	0.00138293	0.00869284	0.99979	0.999782	0.880566	0.0616646	0.95521
rs10065637	IL31RA	Lactobacillaceae	0.0926049	0.978942	0.121441	0.00141705	-5.50815e-05	0.0016557	0.99979	0.999782	0.93849	0.0617151	0.95521
rs10065637	IL31RA	Uncl. [Ruminococcus]	0.200813	0.0560277	0.750011	0.018917	0.0273252	-0.0022287	0.99979	0.98038	0.984646	0.061738	0.95521
rs4743820	NFIL3	Lachnospira	0.443798	0.401486	0.028033	0.00260941	-0.00291147	-0.00981446	0.99979	0.999782	0.880589	0.061755	0.95521
rs4743820	NFIL3	Uncl. Lachnospira	0.443798	0.401486	0.028033	0.00260941	-0.00291147	-0.00981446	0.99979	0.999782	0.880589	0.061755	0.95521
rs1517352	GLS	Uncl. Flavobacterium	0.873257	0.277074	0.0406307	-8.54165e-05	0.00432442	0.000914265	0.99979	0.999782	0.895723	0.0617678	0.95521
rs9297145	TRRAP	Uncl. Enterococcus	0.348203	0.0419648	0.169075	-0.000972496	-0.00451847	-0.00199395	0.99979	0.971518	0.943639	0.0618213	0.95521
rs559928	MACROD1	Bacteroides fragilis	0.126112	0.0895673	0.605783	0.0503001	0.043114	-0.0156317	0.99979	0.999782	0.98008	0.0619374	0.95521
rs2823286	rs2823286	Uncl. Acinetobacter	0.277092	0.45902	0.0407707	-0.00183685	0.00107729	-0.0136729	0.99979	0.999782	0.895723	0.061945	0.95521
rs941823	FLJ42392	[Eubacterium]	0.0799465	0.0118721	0.952766	-0.0123044	0.0220695	0.000217724	0.99979	0.960498	0.996538	0.0620083	0.95521
rs16967103	SPRED1	Lactobacillales	0.0863646	0.131078	0.941532	0.0123611	0.0173442	-0.000316489	0.99979	0.999782	0.995946	0.0620493	0.95521
rs1260326	SLC5A6	Alphaproteobacteria	0.450035	0.539265	0.0102339	0.00266271	0.00340549	0.00962023	0.99979	0.999782	0.729878	0.062057	0.95521
rs11564258	MUC19	Burkholderiales	0.155674	0.0541231	0.0727381	0.0433319	-0.054004	0.0530747	0.99979	0.98038	0.928228	0.0620623	0.95521
rs7097656	MAT1A	Enterococcaceae	0.50787	0.0223221	0.0751724	-0.00107425	-0.00706218	0.00306348	0.99979	0.960498	0.928228	0.0621219	0.95521
rs3851228	KIAA1919	Anaerostipes	0.716794	0.02867	0.395517	-0.00121424	0.00508406	0.0036974	0.99979	0.960498	0.974389	0.0621343	0.95521
rs3851228	KIAA1919	Uncl. Anaerostipes	0.716794	0.02867	0.395517	-0.00121424	0.00508406	0.0036974	0.99979	0.960498	0.974389	0.0621343	0.95521
rs17780256	LOC100499467	Uncl. Gemellaceae 1	0.0135228	0.83862	0.907228	0.00514338	0.000740496	-0.000122451	0.9971	0.999782	0.992251	0.0621388	0.95521
rs17780256	LOC100499467	Uncl. Gemellaceae 2	0.0135228	0.83862	0.907228	0.00514338	0.000740496	-0.000122451	0.9971	0.999782	0.992251	0.0621388	0.95521
rs6651252	rs6651252	Desulfovibrionaceae	0.252723	0.0536859	0.211428	-0.00826135	0.00861222	0.0073742	0.99979	0.98038	0.950795	0.0621845	0.95521
rs6651252	rs6651252	Desulfovibrionales	0.252723	0.0536859	0.211428	-0.00826135	0.00861222	0.0073742	0.99979	0.98038	0.950795	0.0621845	0.95521
rs6017342	JPH2	Enterococcus	0.944162	0.0192788	0.136857	7.82437e-05	0.00521797	0.00172266	0.99979	0.960498	0.93849	0.0621909	0.95521
rs2024092	MED16	Moraxellaceae	0.283295	0.161857	0.0701582	0.00302989	-0.00468859	-0.0139261	0.99979	0.999782	0.928228	0.0622064	0.95521
rs7404095	PALB2	Deltaproteobacteria	0.0177734	0.00464748	0.640912	0.0120652	-0.00548622	0.00188461	0.99979	0.960498	0.980714	0.0623657	0.95521
rs11229555	OR5B17	Actinomyces	0.0428281	0.0522582	0.266001	-0.0026309	0.00632218	-0.00138531	0.99979	0.98038	0.96065	0.0623709	0.95521
rs7517810	FASLG	[Eubacterium] dolichum	0.452597	0.0713231	0.159765	0.00353114	-0.0121754	-0.00189971	0.99979	0.998557	0.940503	0.0623825	0.95521
rs12946510	CDK12	[Mogibacteriaceae]	0.582437	0.239565	0.0475851	0.000593257	-0.00232224	-0.00229715	0.99979	0.999782	0.895723	0.062404	0.95521
rs3749171	GPC1	Alphaproteobacteria	0.298687	0.973411	0.0381799	-0.00469121	0.000242024	-0.0104829	0.99979	0.999782	0.889845	0.0624223	0.95521
NOD2	Unknown	Uncl. Flavobacterium	0.0558903	0.705298	0.0635264	0.00131201	0.00205384	0.00100617	0.99979	0.999782	0.915088	0.0624255	0.95521
rs11083840	PPP5C	Micrococcaceae	0.0198423	0.273278	0.46187	0.00283879	0.00220206	0.000861798	0.99979	0.999782	0.976923	0.0624311	0.95521
rs2111485	DPP4	Uncl. Blautia	0.384689	0.27195	0.0296794	0.00655896	-0.0131824	0.0158376	0.99979	0.999782	0.889845	0.0624828	0.95521
rs17085007	GPR12	Flavobacteriaceae	0.149883	0.0319311	0.524161	-0.000956796	-0.0108601	-0.000612176	0.99979	0.960498	0.977402	0.0625049	0.95521
rs7517810	FASLG	Bacteroidetes	0.27059	0.125843	0.0422319	0.0371288	-0.0467729	0.0733194	0.99979	0.999782	0.895723	0.0625283	0.95521
rs1801274	Unknown	Parabacteroides distasonis	0.0457045	0.255429	0.215125	-0.0142984	-0.0022158	-0.0101826	0.99979	0.999782	0.950795	0.0625557	0.95521
NOD2	Unknown	Flavobacterium	0.0558903	0.709632	0.0635264	0.00131201	0.00202144	0.00100617	0.99979	0.999782	0.915088	0.0627012	0.955355
rs11739663	SLC9A3	Uncl. Coprococcus	0.00873318	0.685105	0.421132	0.0282309	0.00513498	0.00717542	0.913307	0.999782	0.974806	0.0627037	0.955355
rs1363907	CAST	Deltaproteobacteria	0.0528009	0.213076	0.217283	-0.00919644	0.00260602	-0.00524092	0.99979	0.999782	0.950795	0.0627305	0.955355
rs254560	C5orf24	Uncl. Dorea	0.0284992	0.100592	0.880134	-0.0226565	-0.0210242	-0.000574245	0.99979	0.999782	0.990771	0.0627657	0.955355
rs12568930	WNT4	Uncl. Pasteurellaceae 1	0.0524583	0.218983	0.437285	0.00177516	0.000947614	-0.000945397	0.99979	0.999782	0.976923	0.0627962	0.955355
rs12568930	WNT4	Uncl. Pasteurellaceae 2	0.0524583	0.218983	0.437285	0.00177516	0.000947614	-0.000945397	0.99979	0.999782	0.976923	0.0627962	0.955355
rs1728785	ZFP90	Veillonella	0.523073	0.0914081	0.125691	0.00310517	-0.00737319	-0.00685518	0.99979	0.999782	0.93849	0.0628039	0.955355
rs17229285	rs17229285	Uncl. Enterococcus	0.0503682	0.267298	0.187895	-0.00203294	-0.00255921	-0.00157429	0.99979	0.999782	0.946883	0.0628827	0.955653
rs11229555	OR5B17	Bacilli	0.373017	0.670057	0.0172008	0.00714503	-0.00643298	-0.0132949	0.99979	0.999782	0.817418	0.0629661	0.955653
rs6920220	OLIG3	[Mogibacteriaceae]	0.208185	0.0553978	0.23749	-0.00161459	-0.00476455	0.00147981	0.99979	0.98038	0.951863	0.0629994	0.955653
rs17085007	GPR12	Haemophilus parainfluenzae	0.0842432	0.137029	0.595626	0.012819	0.00674841	-0.00580852	0.99979	0.999782	0.98008	0.0630477	0.955653
rs1260326	SLC5A6	SMB53	0.904985	0.0735174	0.038242	-0.000126633	-0.00289908	-0.00100755	0.99979	0.999782	0.889845	0.063144	0.955653
rs1260326	SLC5A6	Uncl. SMB53	0.904985	0.0735174	0.038242	-0.000126633	-0.00289908	-0.00100755	0.99979	0.999782	0.889845	0.063144	0.955653
rs3197999	MST1	Gammaproteobacteria	0.0271383	0.320129	0.293963	0.052881	0.0276865	0.0260419	0.99979	0.999782	0.96065	0.0633144	0.955653
rs11229555	OR5B17	Peptostreptococcaceae	0.891608	0.0130143	0.167155	-0.000267672	-0.0171053	0.00330712	0.99979	0.960498	0.943639	0.0633147	0.955653
rs254560	C5orf24	[Ruminococcus] gnavus	0.0572061	0.328323	0.136224	-0.0308786	-0.0215367	-0.00936446	0.99979	0.999782	0.93849	0.0633978	0.955653
rs6651252	rs6651252	Uncl. Gemellaceae 1	0.152909	0.5006	0.0334815	0.0035461	0.0028509	0.00275977	0.99979	0.999782	0.889845	0.0634746	0.955653
rs6651252	rs6651252	Uncl. Gemellaceae 2	0.152909	0.5006	0.0334815	0.0035461	0.0028509	0.00275977	0.99979	0.999782	0.889845	0.0634746	0.955653
rs2651244	ANKRD13C	Enterococcus	0.136899	0.315092	0.0594538	-0.00159061	-0.00228586	-0.00227033	0.99979	0.999782	0.910918	0.0635052	0.955653
rs11168249	HDAC7/VDR	Alcaligenaceae	0.382833	0.0304265	0.969837	-0.0106575	-0.0195453	0.000380596	0.99979	0.960498	0.996596	0.0635132	0.955653
rs28374715	INO80	Uncl. Ruminococcus	0.54437	0.20944	0.0214035	0.00397322	-0.00547145	0.0130768	0.99979	0.999782	0.853474	0.0635273	0.955653
rs6920220	OLIG3	Bacteroidetes	0.417725	0.136491	0.0853891	-0.0309744	0.0471459	0.055717	0.99979	0.999782	0.930639	0.0635426	0.955653
rs26528	SBK1	Oxalobacteraceae	0.345926	0.0920753	0.126706	-0.000801284	0.00312467	0.00148248	0.99979	0.999782	0.93849	0.0635946	0.955653
rs3091315	ASIC2	Actinomyces	0.287801	0.0405528	0.270805	0.00124732	0.00690682	-0.0013319	0.99979	0.964664	0.96065	0.0636152	0.955653
rs8005161	GALC	Bacteroides fragilis	0.00845187	0.415428	0.732455	-0.114506	-0.0227866	-0.0114773	0.913307	0.999782	0.983346	0.0636325	0.955653
rs17229285	rs17229285	Enterococcus	0.0516134	0.266763	0.186903	-0.00203046	-0.00259947	-0.00158952	0.99979	0.999782	0.946338	0.0636615	0.955653
rs10486483	C7orf71	Pseudomonadaceae	0.0188897	0.743711	0.618445	0.00212336	-0.000770568	0.00188795	0.99979	0.999782	0.980714	0.0636646	0.955653
rs11739663	SLC9A3	Veillonella dispar	0.0182647	0.639965	0.45662	0.0106105	0.00192929	-0.00335888	0.99979	0.999782	0.976923	0.0636936	0.955653
rs1517352	GLS	Flavobacterium	0.873257	0.287688	0.0406307	-8.54165e-05	0.00422886	0.000914265	0.99979	0.999782	0.895723	0.0636946	0.955653
rs483905	MAML2	Gammaproteobacteria	0.0140746	0.533546	0.83093	0.056749	-0.0180737	0.00528504	0.9971	0.999782	0.989232	0.0637213	0.955653
rs3774937	SLC39A8	Roseburia faecis	0.843874	0.0421493	0.277539	-0.00106795	0.00293972	0.00421187	0.99979	0.971518	0.96065	0.063735	0.955653
rs13126505	BANK1	Uncl. Peptostreptococcaceae 1	0.0459935	0.254394	0.449555	0.00503832	0.0123782	-0.00307553	0.99979	0.999782	0.976923	0.0637457	0.955653
rs13126505	BANK1	Uncl. Peptostreptococcaceae 2	0.0459935	0.254394	0.449555	0.00503832	0.0123782	-0.00307553	0.99979	0.999782	0.976923	0.0637457	0.955653
rs921720	TRIB1	Ruminococcus 2	0.905897	0.021939	0.12974	-0.000814199	-0.00989364	-0.00934477	0.99979	0.960498	0.93849	0.0637525	0.955653
rs17119	rs17119	Clostridium 1	0.227779	0.0609826	0.185735	0.00478215	0.0175528	0.00659759	0.99979	0.98203	0.94587	0.0637784	0.955653
rs6667605	MORN1	Uncl. Peptostreptococcaceae 1	0.407861	0.0801837	0.0792518	-0.00110657	-0.0107413	-0.00302603	0.99979	0.999782	0.930639	0.0639892	0.956524
rs6667605	MORN1	Uncl. Peptostreptococcaceae 2	0.407861	0.0801837	0.0792518	-0.00110657	-0.0107413	-0.00302603	0.99979	0.999782	0.930639	0.0639892	0.956524
rs6667605	MORN1	Pseudomonadaceae	0.273851	0.22169	0.0427137	0.0008248	0.00238631	0.00563749	0.99979	0.999782	0.895723	0.0640125	0.956524
rs2651244	ANKRD13C	Uncl. Enterococcus	0.137604	0.335399	0.0562111	-0.00158134	-0.00216067	-0.00228264	0.99979	0.999782	0.89787	0.0640323	0.956524
rs3197999	MST1	Coriobacteriaceae	0.224005	0.052598	0.679151	-0.00526608	-0.00708799	0.00096857	0.99979	0.98038	0.981301	0.064109	0.956524
rs3197999	MST1	Coriobacteriales	0.224005	0.052598	0.679151	-0.00526608	-0.00708799	0.00096857	0.99979	0.98038	0.981301	0.064109	0.956524
rs3197999	MST1	Coriobacteriia	0.224005	0.052598	0.679151	-0.00526608	-0.00708799	0.00096857	0.99979	0.98038	0.981301	0.064109	0.956524
rs12103	AGRN	Uncl. Pseudomonas	0.525946	0.0224313	0.0659773	-0.00105916	-0.00463772	0.00605428	0.99979	0.960498	0.924207	0.0641776	0.956524
rs7438704	TXK	Burkholderiales	0.775288	0.0696798	0.169435	-0.00309993	0.0167101	0.0159862	0.99979	0.9939	0.943639	0.0642155	0.956524
rs26528	SBK1	Coprococcus	0.0911683	0.275353	0.0428935	0.0149758	-0.010994	-0.0152254	0.99979	0.999782	0.895723	0.0642363	0.956524
rs559928	MACROD1	Bacteroides caccae	0.326232	0.036275	0.898399	-0.00150087	-0.00297296	0.000228875	0.99979	0.960498	0.992251	0.0643392	0.956524
rs7495132	IQGAP1	Uncl. Bifidobacterium	0.788126	0.0150202	0.280195	0.0022088	0.0220897	-0.00396774	0.99979	0.960498	0.96065	0.0643558	0.956524
rs5763767	CABP7	Actinomycetaceae	0.566636	0.535393	0.0221387	-0.000815024	0.00166683	0.00268429	0.99979	0.999782	0.857991	0.0644228	0.956524
rs3764147	ENOX1	Uncl. Roseburia	0.0410109	0.557116	0.11458	0.0109382	0.00176215	0.00774997	0.99979	0.999782	0.934975	0.0644505	0.956524
rs2382817	SLC11A1	Bifidobacterium	0.384041	0.919008	0.00742895	-0.004757	-0.000629976	-0.00856368	0.99979	0.999782	0.720573	0.0645221	0.956524
rs3742130	DOCK9	Roseburia faecis	0.108711	0.024571	0.98226	0.00896347	0.00389834	9.13642e-05	0.99979	0.960498	0.997467	0.0645542	0.956524
rs17229285	rs17229285	Uncl. Enterobacteriaceae 1	0.122169	0.307721	0.0973441	-0.032171	0.0292845	-0.0255043	0.99979	0.999782	0.930639	0.064598	0.956524
rs17229285	rs17229285	Uncl. Enterobacteriaceae 2	0.122169	0.307721	0.0973441	-0.032171	0.0292845	-0.0255043	0.99979	0.999782	0.930639	0.064598	0.956524
rs2816958	NR5A2	Bacteroides uniformis	0.394206	0.453125	0.0262498	0.00235351	-0.00240909	-0.00874213	0.99979	0.999782	0.878231	0.0646068	0.956524
rs6074022	ZSWIM3	Alphaproteobacteria	0.338531	0.375861	0.0206698	-0.00431795	-0.00554601	-0.00961482	0.99979	0.999782	0.851718	0.0646649	0.956524
rs10781499	CARD9	Bacillales	0.0330513	0.666982	0.361622	-0.00453727	0.000862877	-0.00150066	0.99979	0.999782	0.968276	0.0648622	0.956524
rs3764147	ENOX1	Staphylococcus	0.0940934	0.0778182	0.153651	0.00213128	-0.00273239	-0.00188439	0.99979	0.999782	0.938734	0.0648834	0.956524
rs10486483	C7orf71	Oscillospira	0.231744	0.086877	0.137936	0.00870865	-0.0104576	-0.00904478	0.99979	0.999782	0.93849	0.0650011	0.956524
rs10486483	C7orf71	Uncl. Oscillospira	0.231744	0.086877	0.137936	0.00870865	-0.0104576	-0.00904478	0.99979	0.999782	0.93849	0.0650011	0.956524
rs2503322	RSPO3	Enterococcaceae	0.0521856	0.746813	0.229691	-0.00228924	0.000792841	-0.00143388	0.99979	0.999782	0.950795	0.0650149	0.956524
rs6017342	JPH2	Uncl. Lactobacillus	0.0780888	0.017381	0.690854	0.00188025	-0.00303262	-0.000185772	0.99979	0.960498	0.981952	0.0651084	0.956524
rs13126505	BANK1	Desulfovibrionaceae	0.431658	0.559858	0.0214775	0.00695704	-0.00298873	-0.0179837	0.99979	0.999782	0.853474	0.065182	0.956524
rs13126505	BANK1	Desulfovibrionales	0.431658	0.559858	0.0214775	0.00695704	-0.00298873	-0.0179837	0.99979	0.999782	0.853474	0.065182	0.956524
rs6708413	IL18RAP	Burkholderiales	0.947138	0.0126989	0.674853	0.000806699	0.023382	-0.00480542	0.99979	0.960498	0.981301	0.0651962	0.956524
rs4409764	CNNM1	Streptococcus alactolyticus	0.893648	0.444252	0.0270765	-0.000289369	0.00251082	0.00242748	0.99979	0.999782	0.880566	0.0652015	0.956524
rs17780256	LOC100499467	Gemellaceae	0.0145864	0.826268	0.897678	0.00511605	0.000799296	-0.000135823	0.9971	0.999782	0.992251	0.0653052	0.956524
rs12663356	CDKAL1	Phascolarctobacterium	0.265773	0.0458883	0.26314	0.00456917	-0.00553023	-0.00566277	0.99979	0.971518	0.960269	0.0654059	0.956524
rs12663356	CDKAL1	Uncl. Phascolarctobacterium	0.265773	0.0458883	0.26314	0.00456917	-0.00553023	-0.00566277	0.99979	0.971518	0.960269	0.0654059	0.956524
rs1440088	SF3B1	Aerococcaceae	0.0163776	0.055632	0.739171	0.00484946	-0.00510742	0.000417798	0.99979	0.98038	0.984032	0.0655418	0.956524
rs12103	AGRN	Comamonas	0.0612263	0.436531	0.197939	0.00156564	-0.00167605	0.00179177	0.99979	0.999782	0.950795	0.0656003	0.956524
rs12103	AGRN	Uncl. Comamonas	0.0612263	0.436531	0.197939	0.00156564	-0.00167605	0.00179177	0.99979	0.999782	0.950795	0.0656003	0.956524
rs7282490	AGPAT3	Dorea formicigenerans	0.0827836	0.215943	0.150259	0.00777658	0.00511259	0.00381678	0.99979	0.999782	0.93849	0.0656509	0.956524
rs11150589	LOC613037	Ruminococcus 2	0.167959	0.581553	0.0722456	0.00912868	-0.00247905	0.0106211	0.99979	0.999782	0.928228	0.0656673	0.956524
rs259964	TH1L	Cloacibacterium	0.122654	0.0991715	0.943794	-0.00198748	-0.00464309	0.000276252	0.99979	0.999782	0.995946	0.0657975	0.956524
rs259964	TH1L	Uncl. Cloacibacterium	0.122654	0.0991715	0.943794	-0.00198748	-0.00464309	0.000276252	0.99979	0.999782	0.995946	0.0657975	0.956524
rs11054935	LRP6	Uncl. Corynebacterium	0.961063	0.452963	0.00619403	3.96338e-05	0.000722006	0.00305647	0.99979	0.999782	0.69976	0.0658315	0.956524
rs6920220	OLIG3	Uncl. Erysipelotrichaceae 1	0.414105	0.122777	0.0530951	0.00914063	0.0204295	0.0079593	0.99979	0.999782	0.895723	0.0658849	0.956524
rs6920220	OLIG3	Uncl. Erysipelotrichaceae 2	0.414105	0.122777	0.0530951	0.00914063	0.0204295	0.0079593	0.99979	0.999782	0.895723	0.0658849	0.956524
rs2457996	IL8	Oscillospira	0.0456281	0.0600774	0.984791	-0.0178035	-0.0168727	-0.000139262	0.99979	0.98038	0.997636	0.0658857	0.956524
rs2457996	IL8	Uncl. Oscillospira	0.0456281	0.0600774	0.984791	-0.0178035	-0.0168727	-0.000139262	0.99979	0.98038	0.997636	0.0658857	0.956524
rs7404095	PALB2	Rhizobiales	0.0514008	0.0633799	0.19227	0.00223803	-0.00368996	-0.00212293	0.99979	0.985039	0.948587	0.0658956	0.956524
rs9358372	E2F3	Roseburia faecis	0.0659818	0.072887	0.562178	0.00911232	0.00241729	0.00228313	0.99979	0.999782	0.978413	0.0659575	0.956524
rs6920220	OLIG3	Bacteroidaceae	0.836016	0.0917034	0.0352967	0.0080029	0.0525285	0.0756348	0.99979	0.999782	0.889845	0.0659996	0.956524
rs2823286	rs2823286	[Tissierellaceae]	0.0297557	0.882566	0.41058	-0.00331924	0.000503823	-0.000771126	0.99979	0.999782	0.974389	0.0660325	0.956524
rs1801274	Unknown	Lachnospiraceae	0.756807	0.566559	0.0215644	-0.00690426	0.0136547	0.0326754	0.99979	0.999782	0.854645	0.0660342	0.956524
rs10051722	rs10051722	Lachnospira	0.670557	0.909581	0.0182217	-0.00145483	0.000369471	-0.0099533	0.99979	0.999782	0.817418	0.0660394	0.956524
rs10051722	rs10051722	Uncl. Lachnospira	0.670557	0.909581	0.0182217	-0.00145483	0.000369471	-0.0099533	0.99979	0.999782	0.817418	0.0660394	0.956524
rs529866	CLEC16A	Flavobacteriaceae	0.122379	0.211119	0.10496	-0.00121187	-0.00738683	-0.00147518	0.99979	0.999782	0.930639	0.0661003	0.956524
NOD2	Unknown	Firmicutes	0.226281	0.0540706	0.808501	-0.037757	-0.0702403	0.00645558	0.99979	0.98038	0.986876	0.066112	0.956524
rs17119	rs17119	Actinomycetales	0.28993	0.337507	0.0277442	0.00293939	0.00451736	0.00618763	0.99979	0.999782	0.880566	0.0661537	0.956524
rs11564258	MUC19	Betaproteobacteria	0.136062	0.0473971	0.0900592	0.0447693	-0.0563143	0.0486626	0.99979	0.971555	0.930639	0.0661934	0.956524
rs2155219	PRKRIR	Aerococcaceae	0.0136087	0.904073	0.0563273	-0.00439215	-0.000267118	0.00173755	0.9971	0.999782	0.89787	0.0664117	0.956524
rs11564258	MUC19	Cloacibacterium	0.9313	0.056631	0.21741	0.000331321	-0.0180398	-0.0131719	0.99979	0.98038	0.950795	0.0664507	0.956524
rs11564258	MUC19	Uncl. Cloacibacterium	0.9313	0.056631	0.21741	0.000331321	-0.0180398	-0.0131719	0.99979	0.98038	0.950795	0.0664507	0.956524
NOD2	Unknown	Pseudomonadales	0.0849376	0.144977	0.0896485	0.00509833	0.00772894	-0.0149399	0.99979	0.999782	0.930639	0.0664588	0.956524
rs11564258	MUC19	Uncl. Blautia	0.529596	0.445926	0.0232624	0.0138136	-0.031267	0.0422028	0.99979	0.999782	0.869085	0.066484	0.956524
rs6740462	SPRED2	Enterobacteriaceae	0.467298	0.0263807	0.303525	-0.0196842	-0.0677798	0.0215377	0.99979	0.960498	0.961501	0.0665188	0.956524
rs6740462	SPRED2	Enterobacteriales	0.467298	0.0263807	0.303525	-0.0196842	-0.0677798	0.0215377	0.99979	0.960498	0.961501	0.0665188	0.956524
rs3851228	KIAA1919	Haemophilus parainfluenzae	0.0364963	0.338261	0.0348487	-0.0219809	-0.00510671	0.0296028	0.99979	0.999782	0.889845	0.0665963	0.956524
rs2816958	NR5A2	Bifidobacterium adolescentis	0.0696149	0.281598	0.17749	0.00530888	-0.0023761	0.00363651	0.99979	0.999782	0.943639	0.0666434	0.956524
rs194749	RAD51B	Lactobacillaceae	0.261925	0.0314378	0.333231	-0.000833796	-0.00424049	-0.00112635	0.99979	0.960498	0.961501	0.0666605	0.956524
rs566416	PHLDB1	SMB53	0.579148	0.0397758	0.310766	-0.00079015	0.00407374	0.000599591	0.99979	0.964613	0.961501	0.0666654	0.956524
rs566416	PHLDB1	Uncl. SMB53	0.579148	0.0397758	0.310766	-0.00079015	0.00407374	0.000599591	0.99979	0.964613	0.961501	0.0666654	0.956524
rs11742570	PTGER4	Comamonadaceae	0.579624	0.0213297	0.803771	-0.0011991	-0.010523	0.00118969	0.99979	0.960498	0.986876	0.0666752	0.956524
rs6017342	JPH2	Acinetobacter johnsonii	0.209314	0.0591163	0.149348	-0.00162714	-0.00382294	0.00217654	0.99979	0.98038	0.93849	0.0667221	0.956524
rs11739663	SLC9A3	Uncl. Bacteroides	0.494954	0.887607	0.00625637	-0.0249135	-0.00392361	-0.0960616	0.99979	0.999782	0.69976	0.0667411	0.956524
rs6863411	LOC729080	Uncl. Peptostreptococcaceae 1	0.0192067	0.644743	0.216748	0.00334576	0.00297546	-0.00260589	0.99979	0.999782	0.950795	0.0667639	0.956524
rs6863411	LOC729080	Uncl. Peptostreptococcaceae 2	0.0192067	0.644743	0.216748	0.00334576	0.00297546	-0.00260589	0.99979	0.999782	0.950795	0.0667639	0.956524
rs3766606	CAMTA1	Roseburia faecis	0.0216855	0.434337	0.292168	-0.0170617	-0.00148535	-0.00514664	0.99979	0.999782	0.96065	0.0667983	0.956524
rs212388	EZR	Uncl. Burkholderiales 1	0.623677	0.187445	0.0661162	0.000251396	-0.00164489	-0.000939529	0.99979	0.999782	0.924207	0.0668066	0.956524
rs212388	EZR	Uncl. Burkholderiales 2	0.623677	0.187445	0.0661162	0.000251396	-0.00164489	-0.000939529	0.99979	0.999782	0.924207	0.0668066	0.956524
rs212388	EZR	Uncl. Burkholderiales 3	0.623677	0.187445	0.0661162	0.000251396	-0.00164489	-0.000939529	0.99979	0.999782	0.924207	0.0668066	0.956524
rs2930047	DAP	Bilophila	0.191287	0.109478	0.11329	0.00519207	-0.00451948	-0.00461639	0.99979	0.999782	0.934975	0.0668486	0.956524
rs2930047	DAP	Uncl. Bilophila	0.191287	0.109478	0.11329	0.00519207	-0.00451948	-0.00461639	0.99979	0.999782	0.934975	0.0668486	0.956524
rs12994997	ATG16L1	[Ruminococcus] gnavus	0.12617	0.522914	0.0983181	-0.023089	0.0151574	-0.0101828	0.99979	0.999782	0.930639	0.0668577	0.956524
rs864745	JAZF1	Uncl. Erysipelotrichaceae 1	0.843785	0.939474	0.0132044	0.00180849	-0.00086743	-0.010137	0.99979	0.999782	0.767837	0.0668596	0.956524
rs864745	JAZF1	Uncl. Erysipelotrichaceae 2	0.843785	0.939474	0.0132044	0.00180849	-0.00086743	-0.010137	0.99979	0.999782	0.767837	0.0668596	0.956524
rs13126505	BANK1	Lactobacillales	0.965368	0.00864667	0.331021	0.000464562	0.0446547	0.00721631	0.99979	0.960498	0.961501	0.0669934	0.956524
rs5763767	CABP7	Rothia mucilaginosa	0.723462	0.00923424	0.414416	-0.000684074	-0.0028966	-0.00106796	0.99979	0.960498	0.974389	0.067088	0.956524
rs670523	rs670523	Lactobacillales	0.0171807	0.725463	0.892251	0.0143797	0.00396138	-0.000534873	0.99979	0.999782	0.991532	0.0671175	0.956524
rs4743820	NFIL3	Uncl. Peptostreptococcaceae 1	0.57664	0.0365042	0.341554	0.000857239	-0.0149709	-0.00195244	0.99979	0.960498	0.962392	0.0671358	0.956524
rs4743820	NFIL3	Uncl. Peptostreptococcaceae 2	0.57664	0.0365042	0.341554	0.000857239	-0.0149709	-0.00195244	0.99979	0.960498	0.962392	0.0671358	0.956524
rs6426833	MINOS1	Uncl. Erysipelotrichaceae 1	0.32809	0.067156	0.185735	-0.00927002	0.0196413	0.00497115	0.99979	0.989979	0.94587	0.067158	0.956524
rs6426833	MINOS1	Uncl. Erysipelotrichaceae 2	0.32809	0.067156	0.185735	-0.00927002	0.0196413	0.00497115	0.99979	0.989979	0.94587	0.067158	0.956524
rs2503322	RSPO3	Veillonella dispar	0.103919	0.120043	0.659116	-0.00619969	-0.00517691	0.00155063	0.99979	0.999782	0.980714	0.0671647	0.956524
rs4656958	SLAMF1	Uncl. [Ruminococcus]	0.43093	0.742294	0.00868989	-0.0094922	-0.00420022	-0.0159607	0.99979	0.999782	0.729878	0.0672811	0.956524
rs17229285	rs17229285	Lachnospiraceae	0.605928	0.121982	0.020648	0.0115168	-0.042795	0.0318366	0.99979	0.999782	0.851718	0.0673245	0.956524
rs17119	rs17119	Uncl. Burkholderiales 1	0.437492	0.0156886	0.405436	0.000494428	0.00370552	0.000637447	0.99979	0.960498	0.974389	0.0673343	0.956524
rs17119	rs17119	Uncl. Burkholderiales 2	0.437492	0.0156886	0.405436	0.000494428	0.00370552	0.000637447	0.99979	0.960498	0.974389	0.0673343	0.956524
rs17119	rs17119	Uncl. Burkholderiales 3	0.437492	0.0156886	0.405436	0.000494428	0.00370552	0.000637447	0.99979	0.960498	0.974389	0.0673343	0.956524
rs7097656	MAT1A	Streptococcus alactolyticus	0.006926	0.403198	0.997707	0.0072175	0.00378684	4.25191e-06	0.863518	0.999782	0.999468	0.0673927	0.956524
rs8005161	GALC	Pseudomonadales	0.983707	0.244759	0.0512378	9.54197e-05	-0.00711624	-0.0211263	0.99979	0.999782	0.895723	0.0674545	0.956524
rs3764147	ENOX1	[Ruminococcus]	0.0177969	0.663709	0.23632	-0.0465119	-0.0109145	-0.00922886	0.99979	0.999782	0.951243	0.0674837	0.956524
rs11741861	IRGM	Staphylococcus	0.202342	0.397416	0.0620642	0.00268088	-0.00162637	0.00406788	0.99979	0.999782	0.915088	0.0675302	0.956524
rs12663356	CDKAL1	Bifidobacterium animalis	0.922718	0.778343	0.0136139	0.000103608	-0.000217974	0.00113987	0.99979	0.999782	0.776909	0.067546	0.956524
rs12946510	CDK12	Uncl. Lactobacillus	0.647476	0.0498159	0.252292	0.000456746	-0.00236054	-0.000562254	0.99979	0.98038	0.95532	0.0675738	0.956524
rs254560	C5orf24	Erysipelotrichaceae	0.270924	0.0565916	0.182467	-0.0124697	-0.0213282	-0.0074043	0.99979	0.98038	0.944095	0.0675905	0.956524
rs254560	C5orf24	Erysipelotrichales	0.270924	0.0565916	0.182467	-0.0124697	-0.0213282	-0.0074043	0.99979	0.98038	0.944095	0.0675905	0.956524
rs254560	C5orf24	Erysipelotrichi	0.270924	0.0565916	0.182467	-0.0124697	-0.0213282	-0.0074043	0.99979	0.98038	0.944095	0.0675905	0.956524
rs7495132	IQGAP1	Bifidobacteriaceae	0.907461	0.0138543	0.633479	0.00109891	0.0253736	-0.00232354	0.99979	0.960498	0.980714	0.0675916	0.956524
rs7495132	IQGAP1	Bifidobacteriales	0.907461	0.0138543	0.633479	0.00109891	0.0253736	-0.00232354	0.99979	0.960498	0.980714	0.0675916	0.956524
rs11083840	PPP5C	[Ruminococcus]	0.96529	0.226517	0.0555745	-0.000739786	0.0260948	0.0136161	0.99979	0.999782	0.89597	0.0676632	0.956524
rs2284553	C21orf54	Lactobacillaceae	0.01551	0.336857	0.811983	-0.00164103	0.0017487	-0.00022182	0.99979	0.999782	0.986876	0.0676862	0.956524
rs6716753	SP140	Streptococcus infantis	0.789693	0.0237197	0.531207	-0.00010845	0.00342788	0.00024543	0.99979	0.960498	0.977402	0.0677135	0.956524
rs2266959	rs2266959	Bacteroides fragilis	0.0421291	0.184096	0.361738	0.0611155	0.0262741	0.025681	0.99979	0.999782	0.968276	0.0677283	0.956524
rs11742570	PTGER4	Enterococcaceae	0.0514471	0.738846	0.0739392	0.0024444	0.000829478	0.0023162	0.99979	0.999782	0.928228	0.0678142	0.956524
rs6863411	LOC729080	[Eubacterium] dolichum	0.0492442	0.733823	0.256549	-0.00885714	0.0019928	-0.00146524	0.99979	0.999782	0.956083	0.0678598	0.956524
rs7097656	MAT1A	Uncl. Pseudomonas	0.014921	0.847241	0.979148	0.00481443	0.000459212	-9.11413e-05	0.9971	0.999782	0.997126	0.0678956	0.956524
rs11168249	HDAC7/VDR	Proteobacteria	0.590116	0.806726	0.00591528	-0.0109335	-0.00563726	-0.0609293	0.99979	0.999782	0.69976	0.0679091	0.956524
rs921720	TRIB1	Uncl. [Ruminococcus]	0.0898281	0.136919	0.229384	-0.0179049	-0.0193017	-0.00677515	0.99979	0.999782	0.950795	0.0679987	0.956524
rs1456896	VWC2	Oxalobacteraceae	0.23824	0.533319	0.0531723	0.00117199	-0.00128911	0.00224968	0.99979	0.999782	0.895723	0.0680093	0.956524
rs7517810	FASLG	Bacteroidales	0.285548	0.131941	0.0444114	0.036202	-0.0477398	0.0738946	0.99979	0.999782	0.895723	0.0680697	0.956524
rs7517810	FASLG	Bacteroidia	0.285548	0.131941	0.0444114	0.036202	-0.0477398	0.0738946	0.99979	0.999782	0.895723	0.0680697	0.956524
rs11168249	HDAC7/VDR	Odoribacter	0.165805	0.0577036	0.219798	0.00340952	-0.00380485	-0.00460336	0.99979	0.98038	0.950795	0.0680764	0.956524
rs11168249	HDAC7/VDR	Uncl. Odoribacter	0.165805	0.0577036	0.219798	0.00340952	-0.00380485	-0.00460336	0.99979	0.98038	0.950795	0.0680764	0.956524
rs7097656	MAT1A	Uncl. [Mogibacteriaceae] 1	0.874519	0.196717	0.0644784	-0.000207087	0.00305176	0.00276649	0.99979	0.999782	0.917099	0.0680801	0.956524
rs7097656	MAT1A	Uncl. [Mogibacteriaceae] 2	0.874519	0.196717	0.0644784	-0.000207087	0.00305176	0.00276649	0.99979	0.999782	0.917099	0.0680801	0.956524
rs1292053	CLTC	Micrococcaceae	0.0689748	0.183987	0.162456	0.00245207	0.00258579	-0.00168193	0.99979	0.999782	0.940531	0.0681087	0.956524
rs2945412	LGALS9	Uncl. Peptostreptococcaceae 1	0.188662	0.0852462	0.175853	-0.00185959	-0.0106184	-0.00257912	0.99979	0.999782	0.943639	0.0681184	0.956524
rs2945412	LGALS9	Uncl. Peptostreptococcaceae 2	0.188662	0.0852462	0.175853	-0.00185959	-0.0106184	-0.00257912	0.99979	0.999782	0.943639	0.0681184	0.956524
rs2836878	PSMG1	Bilophila	0.00498498	0.608703	0.933076	-0.0129208	-0.00187388	-0.000253301	0.842868	0.999782	0.99497	0.068172	0.956524
rs2836878	PSMG1	Uncl. Bilophila	0.00498498	0.608703	0.933076	-0.0129208	-0.00187388	-0.000253301	0.842868	0.999782	0.99497	0.068172	0.956524
rs6863411	LOC729080	Oxalobacteraceae	0.0248806	0.297127	0.383428	0.00201842	0.00198856	0.0010092	0.99979	0.999782	0.972855	0.0682283	0.956574
rs3197999	MST1	Bacteroides caccae	0.531316	0.0239433	0.972918	-0.000755903	-0.00229567	4.9318e-05	0.99979	0.960498	0.996596	0.0682438	0.956574
[truncated: 26,021 more rows]
