# Supplementary material for: Complex host genetics influence the microbiome in inflammatory bowel disease
Source: Genome Med. 2014 Dec 2;6(12):107. doi: 10.1186/s13073-014-0107-1 (PMC4292994; doi:10.1186/s13073-014-0107-1)
Supplement: Additional file 7: — Linear association test results for the association of each IBD SNP with each bacterial taxon. [file 13073_2014_107_MOESM7_ESM.xlsx]

## Sheet: Supp_Table_09_associations-cova
Covariate	Taxon	pvalue	qvalue	linear_coefficient
ImmunoYes	k__Bacteria;p__Firmicutes	5.58e-13	6.28e-11	-0.0571787
AntibioticsYes	k__Bacteria;p__Firmicutes;c__Bacilli	2.32e-10	1.31e-08	0.0400766
ImmunoYes	k__Bacteria;p__Bacteroidetes	2.21e-08	8.3e-07	0.0584603
DiseaseUC	k__Bacteria;p__Bacteroidetes;c__Bacteroidia;o__Bacteroidales;f__Bacteroidaceae	3.2e-08	9.01e-07	-0.0724103
AntibioticsYes	k__Bacteria;p__Bacteroidetes;c__Bacteroidia;o__Bacteroidales;f__Bacteroidaceae	6.25e-08	1.41e-06	-0.0818099
AntibioticsYes	k__Bacteria;p__Bacteroidetes	1.43e-07	2.68e-06	-0.0783522
ImmunoYes	k__Bacteria;p__Firmicutes;c__Clostridia	2.01e-07	3.23e-06	-0.0465997
AntibioticsYes	k__Bacteria;p__Firmicutes;c__Clostridia;o__Clostridiales;f__Ruminococcaceae	2.79e-07	3.53e-06	-0.0511242
AntibioticsYes	k__Bacteria;p__Firmicutes;c__Clostridia;o__Clostridiales;f__Lachnospiraceae;g__	2.83e-07	3.53e-06	-0.0345706
AntibioticsYes	k__Bacteria;p__Firmicutes;c__Clostridia	3.21e-07	3.61e-06	-0.0653581
DiseaseUC	k__Bacteria;p__Bacteroidetes	4.05e-07	4.14e-06	-0.0652536
ImmunoYes	k__Bacteria;p__Firmicutes;c__Clostridia;o__Clostridiales;f__Lachnospiraceae;g__Ruminococcus	6.11e-07	5.73e-06	-0.0377318
AntibioticsYes	k__Bacteria;p__Firmicutes;c__Clostridia;o__Clostridiales;f__Lachnospiraceae	1.19e-06	1.03e-05	-0.0596237
DiseaseUC	k__Bacteria;p__Firmicutes	1.62e-06	1.3e-05	0.046386
AntibioticsYes	k__Bacteria;p__Firmicutes;c__Clostridia;o__Clostridiales;f__Lachnospiraceae;g__Clostridium	1.75e-06	1.32e-05	-0.0318545
ImmunoYes	k__Bacteria;p__Bacteroidetes;c__Bacteroidia;o__Bacteroidales;f__Bacteroidaceae	2.75e-06	1.93e-05	0.0495061
AntibioticsYes	k__Bacteria;p__Tenericutes;c__Erysipelotrichi	5.69e-06	3.77e-05	-0.0259577
AntibioticsYes	k__Bacteria;p__Firmicutes;c__Bacilli;o__Lactobacillales;f__Streptococcaceae	8.44e-06	5.28e-05	0.015828
ImmunoYes	k__Bacteria;p__Firmicutes;c__Clostridia;o__Clostridiales;f__Lachnospiraceae	9.9e-06	5.86e-05	-0.0379395
AntibioticsYes	k__Bacteria;p__Tenericutes;c__Erysipelotrichi;o__Erysipelotrichales;f__Erysipelotrichaceae;g__Clostridium	1.9e-05	0.000106646	-0.0233442
ImmunoYes	k__Bacteria;p__Firmicutes;c__Clostridia;o__Clostridiales;f__Veillonellaceae	5.63e-05	0.000301615	0.0123542
AntibioticsYes	k__Bacteria;p__Tenericutes	7.39e-05	0.000377847	-0.022991
ImmunoYes	k__Bacteria;p__Firmicutes;c__Clostridia;o__Clostridiales;f__	8.6e-05	0.000420317	-0.0141659
DiseaseUC	k__Bacteria;p__Firmicutes;c__Clostridia;o__Clostridiales;f__	0.000106185	0.000497626	0.0172952
InflamedYes	k__Bacteria;p__Tenericutes;c__Erysipelotrichi	0.000283094	0.00127362	-0.0151607
ImmunoYes	k__Bacteria;p__Tenericutes	0.00035648	0.0015421	-0.0145108
ImmunoYes	k__Bacteria;p__Tenericutes;c__Erysipelotrichi	0.000373002	0.00155381	-0.0141279
ImmunoYes	k__Bacteria;p__Firmicutes;c__Bacilli;o__Lactobacillales;f__Streptococcaceae	0.000396198	0.00159149	-0.00790887
InflamedYes	k__Bacteria;p__Firmicutes;c__Clostridia;o__Clostridiales;f__Lachnospiraceae;g__Ruminococcus	0.000542866	0.00210398	-0.0273584
InflamedYes	k__Bacteria;p__Tenericutes	0.000561194	0.00210398	-0.0147311
InflamedYes	k__Bacteria;p__Tenericutes;c__Erysipelotrichi;o__Erysipelotrichales;f__Erysipelotrichaceae;g__Clostridium	0.000595337	0.00215999	-0.0136876
ImmunoYes	k__Bacteria;p__Firmicutes;c__Bacilli	0.000850882	0.00299067	-0.0130009
AntibioticsYes	k__Bacteria;p__Proteobacteria;c__Gammaproteobacteria;o__Enterobacteriales	0.00102745	0.00350185	0.0475565
DiseaseUC	k__Bacteria;p__Firmicutes;c__Clostridia;o__Clostridiales;f__Lachnospiraceae;g__Clostridium	0.00122745	0.00406045	-0.0185464
AntibioticsYes	k__Bacteria;p__Proteobacteria;c__Gammaproteobacteria;o__Enterobacteriales;f__Enterobacteriaceae;g__Escherichia	0.0012785	0.0041085	0.0437808
InflamedYes	k__Bacteria;p__Firmicutes	0.00157672	0.00489976	-0.0258693
DiseaseUC	k__Bacteria;p__Tenericutes;c__Erysipelotrichi;o__Erysipelotrichales;f__Erysipelotrichaceae;g__Clostridium	0.00161453	0.00489976	0.0147634
ImmunoYes	k__Bacteria;p__Firmicutes;c__Clostridia;o__Clostridiales;f__Lachnospiraceae;g__Blautia	0.00166022	0.00489976	-0.010259
ImmunoYes	k__Bacteria;p__Tenericutes;c__Erysipelotrichi;o__Erysipelotrichales;f__Erysipelotrichaceae;g__Clostridium	0.00169899	0.00489976	-0.0118858
InflamedYes	k__Bacteria;p__Firmicutes;c__Clostridia;o__Clostridiales;f__Veillonellaceae	0.00179192	0.00503857	0.0100317
AntibioticsYes	k__Bacteria;p__Firmicutes;c__Clostridia;o__Clostridiales;f__Lachnospiraceae;g__Blautia	0.0019095	0.00523823	-0.0144495
AntibioticsYes	k__Bacteria;p__Actinobacteria	0.0019822	0.0053082	0.010557
Disease_LocationE2	k__Bacteria;p__Firmicutes;c__Clostridia;o__Clostridiales;f__Ruminococcaceae	0.00211015	0.00551943	0.0319328
DiseaseUC	k__Bacteria;p__Firmicutes;c__Bacilli	0.00216032	0.00552224	0.0147792
Disease_LocationL2	k__Bacteria;p__Firmicutes;c__Clostridia;o__Clostridiales;f__Ruminococcaceae	0.00223094	0.00557604	0.0349372
DiseaseUC	k__Bacteria;p__Tenericutes;c__Erysipelotrichi	0.00310668	0.00759605	0.0144875
AntibioticsYes	k__Bacteria;p__Proteobacteria	0.00318579	0.00762375	0.0388753
InflamedYes	k__Bacteria;p__Bacteroidetes	0.00450088	0.0105464	0.0308989
ImmunoYes	k__Bacteria;p__Firmicutes;c__Clostridia;o__Clostridiales;f__Lachnospiraceae;g__	0.00463099	0.0106299	-0.0132499
InflamedYes	k__Bacteria;p__Proteobacteria;c__Betaproteobacteria	0.00562446	0.012652	0.0110137
Age	k__Bacteria;p__Firmicutes;c__Clostridia;o__Clostridiales;f__Lachnospiraceae;g__Clostridium	0.00761004	0.0165999	-0.000492015
ImmunoYes	k__Bacteria;p__Actinobacteria	0.00767465	0.0165999	-0.00601114
Age	k__Bacteria;p__Firmicutes;c__Bacilli	0.00843054	0.0178908	0.000413058
DiseaseUC	k__Bacteria;p__Actinobacteria	0.00877418	0.0182752	0.00730824
InflamedYes	k__Bacteria;p__Firmicutes;c__Clostridia	0.00940524	0.0192334	-0.0242625
Disease_LocationL2	k__Bacteria;p__Tenericutes	0.00965857	0.0193988	0.0174143
DiseaseUC	k__Bacteria;p__Firmicutes;c__Clostridia	0.00984532	0.019427	0.028333
DiseaseUC	k__Bacteria;p__Tenericutes	0.010085	0.0195568	0.0128732
DiseaseUC	k__Bacteria;p__Firmicutes;c__Clostridia;o__Clostridiales;f__Veillonellaceae	0.0126922	0.0241954	-0.00942743
NOD2	k__Bacteria;p__Proteobacteria;c__Gammaproteobacteria;o__Enterobacteriales	0.0130822	0.0245233	0.0206873
AntibioticsYes	k__Bacteria;p__Firmicutes;c__Clostridia;o__Clostridiales;f__Lachnospiraceae;g__Ruminococcus	0.0164467	0.0303248	-0.0256848
AntibioticsYes	k__Bacteria;p__Proteobacteria;c__Betaproteobacteria	0.0170247	0.0308844	-0.0128703
Disease_LocationL2	k__Bacteria;p__Tenericutes;c__Erysipelotrichi	0.0177477	0.0316848	0.015489
NOD2	k__Bacteria;p__Proteobacteria;c__Gammaproteobacteria;o__Enterobacteriales;f__Enterobacteriaceae;g__Escherichia	0.0192825	0.033887	0.0183141
Disease_LocationL2	k__Bacteria;p__Bacteroidetes;c__Bacteroidia;o__Bacteroidales;f__Bacteroidaceae	0.0210669	0.0364079	-0.0399206
AntibioticsYes	k__Bacteria;p__Firmicutes;c__Clostridia;o__Clostridiales;f__	0.0213644	0.0364079	-0.0118957
InflamedYes	k__Bacteria;p__Firmicutes;c__Clostridia;o__Clostridiales;f__Lachnospiraceae	0.0229129	0.038464	-0.0204083
GenderMale	k__Bacteria;p__Firmicutes;c__Clostridia;o__Clostridiales;f__	0.0263605	0.0436009	-0.00716201
ImmunoYes	k__Bacteria;p__Proteobacteria;c__Betaproteobacteria	0.026829	0.0437327	0.00837263
ImmunoYes	k__Bacteria;p__Firmicutes;c__Clostridia;o__Clostridiales;f__Lachnospiraceae;g__Clostridium	0.0297157	0.0477461	-0.0100697
Years_since_diagnosis	k__Bacteria;p__Bacteroidetes	0.0343322	0.0543868	-0.00115435
Years_since_diagnosis	k__Bacteria;p__Firmicutes;c__Clostridia;o__Clostridiales;f__Ruminococcaceae	0.0363307	0.0565367	-0.000763455
Disease_LocationL2	k__Bacteria;p__Firmicutes	0.0366947	0.0565367	0.0267868
GenderMale	k__Bacteria;p__Firmicutes;c__Clostridia;o__Clostridiales;f__Lachnospiraceae;g__Blautia	0.0376025	0.0571524	-0.006047
Disease_LocationL2	k__Bacteria;p__Bacteroidetes	0.0447267	0.0670742	-0.0342204
Age	k__Bacteria;p__Tenericutes;c__Erysipelotrichi	0.0455473	0.0674061	-0.000314513
Disease_LocationE2	k__Bacteria;p__Firmicutes;c__Clostridia;o__Clostridiales;f__Lachnospiraceae;g__Blautia	0.0483836	0.0706736	0.00963911
Age	k__Bacteria;p__Tenericutes;c__Erysipelotrichi;o__Erysipelotrichales;f__Erysipelotrichaceae;g__Clostridium	0.0560526	0.0799156	-0.000286987
Age	k__Bacteria;p__Tenericutes	0.0561318	0.0799156	-0.000307331
Disease_LocationL1	k__Bacteria;p__Proteobacteria;c__Betaproteobacteria	0.0639559	0.0899167	0.0123561
Disease_LocationE2	k__Bacteria;p__Firmicutes;c__Clostridia	0.0649124	0.0901347	0.0245785
Disease_LocationE2	k__Bacteria;p__Firmicutes;c__Clostridia;o__Clostridiales;f__Lachnospiraceae;g__	0.0733535	0.100614	0.0125496
InflamedYes	k__Bacteria;p__Bacteroidetes;c__Bacteroidia;o__Bacteroidales;f__Bacteroidaceae	0.0752214	0.101933	0.01959
DiseaseUC	k__Bacteria;p__Firmicutes;c__Bacilli;o__Lactobacillales;f__Streptococcaceae	0.079935	0.10703	0.00481562
Years_since_diagnosis	k__Bacteria;p__Proteobacteria;c__Gammaproteobacteria;o__Enterobacteriales;f__Enterobacteriaceae;g__Escherichia	0.0826508	0.108036	0.000870243
Disease_LocationE2	k__Bacteria;p__Firmicutes;c__Clostridia;o__Clostridiales;f__Lachnospiraceae	0.083516	0.108036	0.0221391
Age	k__Bacteria;p__Firmicutes;c__Clostridia;o__Clostridiales;f__Ruminococcaceae	0.0835675	0.108036	-0.000474724
Disease_LocationL2	k__Bacteria;p__Firmicutes;c__Clostridia	0.0870907	0.111311	0.025057
GenderMale	k__Bacteria;p__Proteobacteria;c__Gammaproteobacteria;o__Enterobacteriales;f__Enterobacteriaceae;g__Escherichia	0.0891116	0.112614	0.0144245
NOD2	k__Bacteria;p__Proteobacteria	0.0937038	0.115802	0.0127454
Disease_LocationE2	k__Bacteria;p__Tenericutes;c__Erysipelotrichi;o__Erysipelotrichales;f__Erysipelotrichaceae;g__Clostridium	0.0946168	0.115802	-0.00955248
Disease_LocationL1	k__Bacteria;p__Actinobacteria	0.0947227	0.115802	-0.00658656
Years_since_diagnosis	k__Bacteria;p__Tenericutes;c__Erysipelotrichi;o__Erysipelotrichales;f__Erysipelotrichaceae;g__Clostridium	0.0971366	0.116925	0.000330906
GenderMale	k__Bacteria;p__Actinobacteria	0.0977202	0.116925	0.00336061
GenderMale	k__Bacteria;p__Proteobacteria	0.104606	0.123846	0.0133609
InflamedYes	k__Bacteria;p__Firmicutes;c__Bacilli	0.107553	0.126009	-0.0066429
Years_since_diagnosis	k__Bacteria;p__Bacteroidetes;c__Bacteroidia;o__Bacteroidales;f__Bacteroidaceae	0.11819	0.137043	-0.000863879
Disease_LocationE2	k__Bacteria;p__Proteobacteria;c__Gammaproteobacteria;o__Enterobacteriales	0.12674	0.145458	-0.0231769
Years_since_diagnosis	k__Bacteria;p__Proteobacteria;c__Gammaproteobacteria;o__Enterobacteriales	0.138995	0.157912	0.000790196
Disease_LocationL1	k__Bacteria;p__Firmicutes;c__Clostridia;o__Clostridiales;f__Ruminococcaceae	0.150356	0.16911	-0.0175089
Disease_LocationL2	k__Bacteria;p__Firmicutes;c__Clostridia;o__Clostridiales;f__Veillonellaceae	0.15321	0.170614	-0.00719333
NOD2	k__Bacteria;p__Firmicutes	0.16027	0.176727	-0.00899794
Disease_LocationL1	k__Bacteria;p__Firmicutes;c__Bacilli;o__Lactobacillales;f__Streptococcaceae	0.163436	0.178468	-0.00540767
AntibioticsYes	k__Bacteria;p__Firmicutes;c__Clostridia;o__Clostridiales;f__Veillonellaceae	0.165314	0.178783	-0.00598308
GenderMale	k__Bacteria;p__Firmicutes;c__Clostridia;o__Clostridiales;f__Ruminococcaceae	0.169904	0.180592	0.0084615
Disease_LocationL2	k__Bacteria;p__Tenericutes;c__Erysipelotrichi;o__Erysipelotrichales;f__Erysipelotrichaceae;g__Clostridium	0.171208	0.180592	0.00852406
Age	k__Bacteria;p__Firmicutes;c__Bacilli;o__Lactobacillales;f__Streptococcaceae	0.171804	0.180592	0.000123526
GenderMale	k__Bacteria;p__Firmicutes;c__Clostridia	0.177024	0.183933	-0.0106969
Disease_LocationE2	k__Bacteria;p__Bacteroidetes;c__Bacteroidia;o__Bacteroidales;f__Bacteroidaceae	0.179623	0.183933	0.0210774
GenderMale	k__Bacteria;p__Tenericutes	0.180589	0.183933	-0.00484463
InflamedYes	k__Bacteria;p__Proteobacteria	0.182129	0.183933	0.0129184
Disease_LocationE2	k__Bacteria;p__Bacteroidetes	0.183159	0.183933	0.0206083
GenderMale	k__Bacteria;p__Tenericutes;c__Erysipelotrichi	0.187421	0.186548	-0.0046615
Disease_LocationL2	k__Bacteria;p__Firmicutes;c__Bacilli;o__Lactobacillales;f__Streptococcaceae	0.19537	0.192754	-0.00474383
NOD2	k__Bacteria;p__Tenericutes;c__Erysipelotrichi;o__Erysipelotrichales;f__Erysipelotrichaceae;g__Clostridium	0.197619	0.193278	-0.00401634
InflamedYes	k__Bacteria;p__Firmicutes;c__Clostridia;o__Clostridiales;f__Lachnospiraceae;g__Clostridium	0.215174	0.207162	0.00602912
Disease_LocationL1	k__Bacteria;p__Firmicutes;c__Clostridia;o__Clostridiales;f__Lachnospiraceae;g__Clostridium	0.2155	0.207162	0.010111
GenderMale	k__Bacteria;p__Firmicutes	0.221882	0.21149	-0.00846764
Disease_LocationE2	k__Bacteria;p__Firmicutes	0.231078	0.218404	0.0139404
GenderMale	k__Bacteria;p__Firmicutes;c__Clostridia;o__Clostridiales;f__Lachnospiraceae	0.243377	0.228112	-0.0088805
Disease_LocationL1	k__Bacteria;p__Firmicutes;c__Bacilli	0.247714	0.230258	-0.00790867
NOD2	k__Bacteria;p__Tenericutes	0.267197	0.246333	-0.00370458
NOD2	k__Bacteria;p__Actinobacteria	0.271555	0.248315	0.00203914
Years_since_diagnosis	k__Bacteria;p__Proteobacteria	0.275336	0.248363	0.000530391
NOD2	k__Bacteria;p__Firmicutes;c__Clostridia	0.276024	0.248363	-0.00798057
GenderMale	k__Bacteria;p__Firmicutes;c__Clostridia;o__Clostridiales;f__Lachnospiraceae;g__Clostridium	0.288131	0.255951	-0.00439097
Years_since_diagnosis	k__Bacteria;p__Firmicutes;c__Clostridia;o__Clostridiales;f__Veillonellaceae	0.289009	0.255951	-0.000170634
Disease_LocationL1	k__Bacteria;p__Firmicutes;c__Clostridia;o__Clostridiales;f__Lachnospiraceae;g__Blautia	0.294201	0.256606	-0.00601511
GenderMale	k__Bacteria;p__Proteobacteria;c__Gammaproteobacteria;o__Enterobacteriales	0.294311	0.256606	0.00947308
Disease_LocationL2	k__Bacteria;p__Firmicutes;c__Clostridia;o__Clostridiales;f__Lachnospiraceae;g__Ruminococcus	0.300135	0.258433	0.012808
Years_since_diagnosis	k__Bacteria;p__Firmicutes;c__Clostridia;o__Clostridiales;f__Lachnospiraceae;g__	0.301003	0.258433	-0.000254859
NOD2	k__Bacteria;p__Tenericutes;c__Erysipelotrichi	0.308046	0.262477	-0.00332795
Disease_LocationL1	k__Bacteria;p__Tenericutes;c__Erysipelotrichi;o__Erysipelotrichales;f__Erysipelotrichaceae;g__Clostridium	0.313694	0.265279	0.00670549
NOD2	k__Bacteria;p__Firmicutes;c__Clostridia;o__Clostridiales;f__Veillonellaceae	0.326937	0.272507	0.00245603
Disease_LocationL2	k__Bacteria;p__Firmicutes;c__Clostridia;o__Clostridiales;f__Lachnospiraceae	0.327086	0.272507	0.0137791
Years_since_diagnosis	k__Bacteria;p__Firmicutes;c__Clostridia	0.329925	0.272851	0.000456046
InflamedYes	k__Bacteria;p__Firmicutes;c__Bacilli;o__Lactobacillales;f__Streptococcaceae	0.350114	0.285088	-0.00220236
Years_since_diagnosis	k__Bacteria;p__Firmicutes;c__Clostridia;o__Clostridiales;f__Lachnospiraceae;g__Ruminococcus	0.35124	0.285088	0.000368585
Disease_LocationE2	k__Bacteria;p__Proteobacteria;c__Gammaproteobacteria;o__Enterobacteriales;f__Enterobacteriaceae;g__Escherichia	0.352326	0.285088	-0.01324
Years_since_diagnosis	k__Bacteria;p__Tenericutes;c__Erysipelotrichi	0.356366	0.285289	0.000192465
InflamedYes	k__Bacteria;p__Actinobacteria	0.359448	0.285289	-0.00217466
Age	k__Bacteria;p__Firmicutes;c__Clostridia;o__Clostridiales;f__Lachnospiraceae	0.36112	0.285289	-0.000309148
NOD2	k__Bacteria;p__Firmicutes;c__Clostridia;o__Clostridiales;f__Lachnospiraceae	0.36272	0.285289	-0.00640866
Age	k__Bacteria;p__Actinobacteria	0.367977	0.286708	-8.12e-05
Age	k__Bacteria;p__Proteobacteria;c__Gammaproteobacteria;o__Enterobacteriales	0.369623	0.286708	0.000360432
Disease_LocationL1	k__Bacteria;p__Firmicutes;c__Clostridia	0.405389	0.312297	-0.013011
Disease_LocationL2	k__Bacteria;p__Actinobacteria	0.411373	0.314751	0.00305894
InflamedYes	k__Bacteria;p__Firmicutes;c__Clostridia;o__Clostridiales;f__Ruminococcaceae	0.422219	0.320867	0.00581815
Years_since_diagnosis	k__Bacteria;p__Firmicutes;c__Clostridia;o__Clostridiales;f__Lachnospiraceae;g__Blautia	0.429159	0.323953	-0.000135671
NOD2	k__Bacteria;p__Proteobacteria;c__Betaproteobacteria	0.433695	0.325195	-0.00244268
Disease_LocationL2	k__Bacteria;p__Firmicutes;c__Clostridia;o__Clostridiales;f__	0.440538	0.326572	0.00455884
GenderMale	k__Bacteria;p__Firmicutes;c__Clostridia;o__Clostridiales;f__Lachnospiraceae;g__Ruminococcus	0.442084	0.326572	-0.00514235
Disease_LocationE2	k__Bacteria;p__Proteobacteria	0.444244	0.326572	-0.0105672
Age	k__Bacteria;p__Firmicutes;c__Clostridia	0.44828	0.3274	-0.000267111
Disease_LocationL1	k__Bacteria;p__Bacteroidetes	0.462516	0.335618	0.0133673
Disease_LocationL1	k__Bacteria;p__Bacteroidetes;c__Bacteroidia;o__Bacteroidales;f__Bacteroidaceae	0.466186	0.336113	-0.0134501
Years_since_diagnosis	k__Bacteria;p__Tenericutes	0.473524	0.337384	0.000153407
Disease_LocationE2	k__Bacteria;p__Firmicutes;c__Bacilli;o__Lactobacillales;f__Streptococcaceae	0.476388	0.337384	0.00243698
Disease_LocationE2	k__Bacteria;p__Tenericutes;c__Erysipelotrichi	0.476949	0.337384	-0.00425127
Disease_LocationL1	k__Bacteria;p__Firmicutes;c__Clostridia;o__Clostridiales;f__Veillonellaceae	0.482548	0.337748	0.00378262
Age	k__Bacteria;p__Bacteroidetes;c__Bacteroidia;o__Bacteroidales;f__Bacteroidaceae	0.483469	0.337748	-0.000291366
Disease_LocationL2	k__Bacteria;p__Firmicutes;c__Bacilli	0.48891	0.33944	-0.00441806
Disease_LocationL1	k__Bacteria;p__Firmicutes;c__Clostridia;o__Clostridiales;f__Lachnospiraceae;g__Ruminococcus	0.497452	0.341176	-0.00896179
GenderMale	k__Bacteria;p__Proteobacteria;c__Betaproteobacteria	0.497477	0.341176	0.00228827
Age	k__Bacteria;p__Firmicutes;c__Clostridia;o__Clostridiales;f__	0.500878	0.341427	9.61e-05
ImmunoYes	k__Bacteria;p__Proteobacteria	0.503997	0.341484	0.0061489
AntibioticsYes	k__Bacteria;p__Firmicutes	0.515952	0.342689	0.00718739
Age	k__Bacteria;p__Firmicutes;c__Clostridia;o__Clostridiales;f__Veillonellaceae	0.518547	0.342689	7.76e-05
Disease_LocationE2	k__Bacteria;p__Firmicutes;c__Clostridia;o__Clostridiales;f__Lachnospiraceae;g__Clostridium	0.522288	0.342689	0.00444005
DiseaseUC	k__Bacteria;p__Proteobacteria	0.522612	0.342689	0.00726865
Age	k__Bacteria;p__Proteobacteria	0.522987	0.342689	0.000233674
GenderMale	k__Bacteria;p__Firmicutes;c__Bacilli	0.526366	0.342689	0.00224991
Disease_LocationL2	k__Bacteria;p__Proteobacteria;c__Gammaproteobacteria;o__Enterobacteriales;f__Enterobacteriaceae;g__Escherichia	0.528949	0.342689	-0.00985769
ImmunoYes	k__Bacteria;p__Proteobacteria;c__Gammaproteobacteria;o__Enterobacteriales;f__Enterobacteriaceae;g__Escherichia	0.530152	0.342689	-0.0059527
NOD2	k__Bacteria;p__Firmicutes;c__Clostridia;o__Clostridiales;f__	0.536103	0.344556	-0.00183651
Disease_LocationL2	k__Bacteria;p__Proteobacteria;c__Gammaproteobacteria;o__Enterobacteriales	0.539961	0.345064	-0.010224
Age	k__Bacteria;p__Bacteroidetes	0.548808	0.348736	-0.000245715
Disease_LocationL2	k__Bacteria;p__Firmicutes;c__Clostridia;o__Clostridiales;f__Lachnospiraceae;g__Clostridium	0.554237	0.350207	-0.00451484
InflamedYes	k__Bacteria;p__Firmicutes;c__Clostridia;o__Clostridiales;f__Lachnospiraceae;g__	0.564803	0.35489	-0.00282338
DiseaseUC	k__Bacteria;p__Proteobacteria;c__Gammaproteobacteria;o__Enterobacteriales	0.570651	0.355856	0.00707879
GenderMale	k__Bacteria;p__Firmicutes;c__Bacilli;o__Lactobacillales;f__Streptococcaceae	0.572669	0.355856	-0.00114954
Years_since_diagnosis	k__Bacteria;p__Firmicutes	0.576278	0.356132	0.00022881
Disease_LocationL1	k__Bacteria;p__Tenericutes;c__Erysipelotrichi	0.583	0.3564	0.00382453
Disease_LocationE2	k__Bacteria;p__Actinobacteria	0.58696	0.3564	-0.00183491
Years_since_diagnosis	k__Bacteria;p__Firmicutes;c__Clostridia;o__Clostridiales;f__Lachnospiraceae;g__Clostridium	0.593222	0.3564	-0.000130445
GenderMale	k__Bacteria;p__Tenericutes;c__Erysipelotrichi;o__Erysipelotrichales;f__Erysipelotrichaceae;g__Clostridium	0.596718	0.3564	-0.00178591
DiseaseUC	k__Bacteria;p__Firmicutes;c__Clostridia;o__Clostridiales;f__Lachnospiraceae;g__Ruminococcus	0.59829	0.3564	0.00487158
Disease_LocationL1	k__Bacteria;p__Firmicutes;c__Clostridia;o__Clostridiales;f__Lachnospiraceae;g__	0.598445	0.3564	-0.00433418
Disease_LocationE2	k__Bacteria;p__Proteobacteria;c__Betaproteobacteria	0.598894	0.3564	0.00297613
Years_since_diagnosis	k__Bacteria;p__Actinobacteria	0.604177	0.357651	6.2e-05
Disease_LocationE2	k__Bacteria;p__Firmicutes;c__Clostridia;o__Clostridiales;f__Veillonellaceae	0.61185	0.358872	-0.00231524
DiseaseUC	k__Bacteria;p__Proteobacteria;c__Gammaproteobacteria;o__Enterobacteriales;f__Enterobacteriaceae;g__Escherichia	0.612677	0.358872	0.00593078
Disease_LocationL1	k__Bacteria;p__Firmicutes	0.619604	0.358872	-0.00679063
Age	k__Bacteria;p__Proteobacteria;c__Betaproteobacteria	0.621673	0.358872	-7.4e-05
NOD2	k__Bacteria;p__Firmicutes;c__Bacilli	0.622192	0.358872	-0.00158591
Disease_LocationL2	k__Bacteria;p__Firmicutes;c__Clostridia;o__Clostridiales;f__Lachnospiraceae;g__Blautia	0.647322	0.371462	0.00245357
DiseaseUC	k__Bacteria;p__Proteobacteria;c__Betaproteobacteria	0.654101	0.371882	-0.00209147
Years_since_diagnosis	k__Bacteria;p__Firmicutes;c__Clostridia;o__Clostridiales;f__	0.654668	0.371882	-8.48e-05
ImmunoYes	k__Bacteria;p__Proteobacteria;c__Gammaproteobacteria;o__Enterobacteriales	0.666683	0.376805	-0.00435111
Disease_LocationL1	k__Bacteria;p__Tenericutes	0.670697	0.376852	0.00302795
Disease_LocationL1	k__Bacteria;p__Proteobacteria;c__Gammaproteobacteria;o__Enterobacteriales	0.673468	0.376852	-0.00751272
NOD2	k__Bacteria;p__Firmicutes;c__Bacilli;o__Lactobacillales;f__Streptococcaceae	0.682961	0.379332	-0.000758333
NOD2	k__Bacteria;p__Firmicutes;c__Clostridia;o__Clostridiales;f__Lachnospiraceae;g__	0.684645	0.379332	-0.00156696
Disease_LocationL2	k__Bacteria;p__Proteobacteria;c__Betaproteobacteria	0.702611	0.387377	0.00237808
Disease_LocationL2	k__Bacteria;p__Firmicutes;c__Clostridia;o__Clostridiales;f__Lachnospiraceae;g__	0.71111	0.390151	0.00285167
DiseaseUC	k__Bacteria;p__Firmicutes;c__Clostridia;o__Clostridiales;f__Lachnospiraceae;g__	0.721416	0.393884	0.00205435
Disease_LocationL2	k__Bacteria;p__Proteobacteria	0.737639	0.399194	0.005089
NOD2	k__Bacteria;p__Firmicutes;c__Clostridia;o__Clostridiales;f__Ruminococcaceae	0.73824	0.399194	-0.00190576
GenderMale	k__Bacteria;p__Firmicutes;c__Clostridia;o__Clostridiales;f__Lachnospiraceae;g__	0.749867	0.403362	0.00132877
GenderMale	k__Bacteria;p__Firmicutes;c__Clostridia;o__Clostridiales;f__Veillonellaceae	0.75312	0.403362	0.000853465
Age	k__Bacteria;p__Firmicutes;c__Clostridia;o__Clostridiales;f__Lachnospiraceae;g__Blautia	0.765878	0.408251	-3.84e-05
Disease_LocationL1	k__Bacteria;p__Firmicutes;c__Clostridia;o__Clostridiales;f__	0.776712	0.410761	-0.00179111
InflamedYes	k__Bacteria;p__Proteobacteria;c__Gammaproteobacteria;o__Enterobacteriales;f__Enterobacteriaceae;g__Escherichia	0.777892	0.410761	-0.0028122
GenderMale	k__Bacteria;p__Bacteroidetes	0.788016	0.411304	0.00247719
DiseaseUC	k__Bacteria;p__Firmicutes;c__Clostridia;o__Clostridiales;f__Ruminococcaceae	0.788648	0.411304	0.00228269
InflamedYes	k__Bacteria;p__Firmicutes;c__Clostridia;o__Clostridiales;f__Lachnospiraceae;g__Blautia	0.793324	0.411304	-0.000894829
Disease_LocationE2	k__Bacteria;p__Firmicutes;c__Clostridia;o__Clostridiales;f__Lachnospiraceae;g__Ruminococcus	0.793548	0.411304	0.00293937
NOD2	k__Bacteria;p__Firmicutes;c__Clostridia;o__Clostridiales;f__Lachnospiraceae;g__Clostridium	0.803592	0.414599	0.00095131
NOD2	k__Bacteria;p__Firmicutes;c__Clostridia;o__Clostridiales;f__Lachnospiraceae;g__Blautia	0.812526	0.417294	-0.000637392
DiseaseUC	k__Bacteria;p__Firmicutes;c__Clostridia;o__Clostridiales;f__Lachnospiraceae	0.827061	0.419514	0.00229765
Disease_LocationE2	k__Bacteria;p__Firmicutes;c__Clostridia;o__Clostridiales;f__	0.833673	0.419514	0.00113982
NOD2	k__Bacteria;p__Bacteroidetes;c__Bacteroidia;o__Bacteroidales;f__Bacteroidaceae	0.833964	0.419514	0.00181377
Age	k__Bacteria;p__Firmicutes;c__Clostridia;o__Clostridiales;f__Lachnospiraceae;g__	0.83465	0.419514	3.87e-05
InflamedYes	k__Bacteria;p__Firmicutes;c__Clostridia;o__Clostridiales;f__	0.835497	0.419514	-0.000782238
Age	k__Bacteria;p__Firmicutes;c__Clostridia;o__Clostridiales;f__Lachnospiraceae;g__Ruminococcus	0.841282	0.420541	-5.96e-05
Disease_LocationE2	k__Bacteria;p__Firmicutes;c__Bacilli	0.866657	0.431309	0.000990276
Years_since_diagnosis	k__Bacteria;p__Firmicutes;c__Bacilli	0.880725	0.434102	-3.15e-05
Age	k__Bacteria;p__Proteobacteria;c__Gammaproteobacteria;o__Enterobacteriales;f__Enterobacteriaceae;g__Escherichia	0.881365	0.434102	5.63e-05
Disease_LocationL1	k__Bacteria;p__Proteobacteria	0.886439	0.434102	0.00231876
Years_since_diagnosis	k__Bacteria;p__Firmicutes;c__Bacilli;o__Lactobacillales;f__Streptococcaceae	0.889115	0.434102	-1.7e-05
Disease_LocationL1	k__Bacteria;p__Firmicutes;c__Clostridia;o__Clostridiales;f__Lachnospiraceae	0.891568	0.434102	-0.00204775
Years_since_diagnosis	k__Bacteria;p__Proteobacteria;c__Betaproteobacteria	0.912606	0.442376	-2.19e-05
Years_since_diagnosis	k__Bacteria;p__Firmicutes;c__Clostridia;o__Clostridiales;f__Lachnospiraceae	0.916427	0.442376	-4.72e-05
NOD2	k__Bacteria;p__Firmicutes;c__Clostridia;o__Clostridiales;f__Lachnospiraceae;g__Ruminococcus	0.924634	0.444431	0.00058575
DiseaseUC	k__Bacteria;p__Firmicutes;c__Clostridia;o__Clostridiales;f__Lachnospiraceae;g__Blautia	0.937323	0.448612	-0.000315549
NOD2	k__Bacteria;p__Bacteroidetes	0.955559	0.453352	-0.000475299
Disease_LocationL1	k__Bacteria;p__Proteobacteria;c__Gammaproteobacteria;o__Enterobacteriales;f__Enterobacteriaceae;g__Escherichia	0.960464	0.453352	-0.000829381
Disease_LocationE2	k__Bacteria;p__Tenericutes	0.962539	0.453352	0.000284526
ImmunoYes	k__Bacteria;p__Firmicutes;c__Clostridia;o__Clostridiales;f__Ruminococcaceae	0.963954	0.453352	0.000311455
InflamedYes	k__Bacteria;p__Proteobacteria;c__Gammaproteobacteria;o__Enterobacteriales	0.967381	0.453352	-0.000434393
Age	k__Bacteria;p__Firmicutes	0.987244	0.460741	4.93e-06
GenderMale	k__Bacteria;p__Bacteroidetes;c__Bacteroidia;o__Bacteroidales;f__Bacteroidaceae	0.993778	0.461874	-7.29e-05
