# Supplementary material for: Complex host genetics influence the microbiome in inflammatory bowel disease
Source: Genome Med. 2014 Dec 2;6(12):107. doi: 10.1186/s13073-014-0107-1 (PMC4292994; doi:10.1186/s13073-014-0107-1)
Supplement: Additional file 8: — Additional association test results for a meta-analysis of the three cohorts, including statistics for the associations of clinical covariates with bacterial taxa. [file 13073_2014_107_MOESM8_ESM.xlsx]

## Sheet: Sheet1
	GWAS association	Likely genes	Fine mapping	Additional signal
NOD2	IBD	NOD2	Aggregation of 6 causaul variants
rs10758669	IBD	JAK2	R2=0.86 with best SNP (rs1887428)	-
rs4246905	IBD	TNFSF15	R2=0.6 with best SNP (rs10817678)	rs726657, rs10982417
rs12942547	IBD	STAT3	1st/10 in IBD credible set	-
